# Supplementary material for: Crystal structure of the tetra­hydro­furan disolvate of a 94:6 solid solution of [N 2,N 6-bis­(di-tert-butyl­phosphan­yl)pyridine-2,6-di­amine]­dibromido­manganese(II) and its monophosphine oxide analogue
Source: Acta Crystallogr E Crystallogr Commun. 2017 Aug 8;73(Pt 9):1308–11. doi: 10.1107/S2056989017011276 (PMC5588568; doi:10.1107/S2056989017011276)
Supplement: Supplementary file 1 [file e-73-01308-sup1.cif]

##############################################################################
#                                                                            #
# This CIF contains the data in a paper accepted for publication in          #
# Acta Crystallographica Section E. It conforms to the requirements of       #
# Notes for Authors for Acta Crystallographica Section E, and has been       #
# peer reviewed under the auspices of the IUCr Commission on Journals.       #
#                                                                            #
# Full details of the Crystallographic Information File format               #
# are given in the paper "The Crystallographic Information File (CIF):       #
# a New Standard Archive File for Crystallography" by S. R. Hall, F. H.      #
# Allen and I. D. Brown [Acta Cryst. (1991), A47, 655-685].                  #
#                                                                            #
# The current version of the core CIF dictionary is obtainable from          #
# ftp://ftp.iucr.org/pub/cif_core.dic.                                       #
#                                                                            #
# Software is freely available for graphical display of the structure(s)     #
# in this CIF. For information consult the CIF software page                 #
# http://www.iucr.org/resources/cif/software.                                #
#                                                                            #
# This file may be used for bona fide research purposes within the           #
# scientific community so long as proper attribution is given to the journal # 
# article from which it was obtained.                                        #
#                                                                            #
##############################################################################
data_I
_database_code_depnum_ccdc_archive 'CCDC 1565992'
_audit_creation_method     'Jana2006 Version : 19/08/2016'
_chemical_name_systematic
;\
[<i>N</i>^2^,<i>N</i>^6^-Bis(di-<i>tert</i>-butylphosphanyl)pyridine-2,6-\
diamine]dibromidomanganese(II)--\
[bis(di-<i>tert</i>-butylphosphanyl)({6-[(di-<i>tert</i>-butylphosphanyl)\
amino]pyridin-2-yl}amino)phosphine oxide]dibromidomanganese(II)--\
tetrahydrofuran (0.94/0.06/2)
;
_chemical_name_common     ?
_chemical_formula_moiety     ?
_chemical_formula_sum     'C29 H57 Br2 Mn1 N3 O2.057 P2'
_chemical_formula_structural     ?
_chemical_formula_analytical     ?
_chemical_formula_iupac
;
[Mn Br2 (C21 H41 N3 P2)]0.94 [Mn Br2 (C21 H41 N3 O P2)]0.06, 2C4 H8 O
;
_chemical_formula_weight     757.4
_chemical_melting_point     ?
_symmetry_cell_setting     monoclinic
_symmetry_space_group_name_H-M     'P 21/c'
_symmetry_space_group_name_Hall     '-P 2ycb'
loop_
    _space_group_symop_id
    _space_group_symop_operation_xyz
    1 x,y,z
    2 -x,y+1/2,-z+1/2
    3 -x,-y,-z
    4 x,-y+1/2,z+1/2
_cell_length_a     11.6496(7)
_cell_length_b     18.5016(11)
_cell_length_c     17.1626(9)
_cell_angle_alpha     90
_cell_angle_beta     105.1763(16)
_cell_angle_gamma     90
_cell_volume     3570.2(4)
_cell_formula_units_Z     4
_cell_measurement_reflns_used     9972
_cell_measurement_theta_min     2.52
_cell_measurement_theta_max     27.92
_cell_measurement_temperature     100
_cell_special_details     ?
_exptl_crystal_description     block
_exptl_crystal_colour     colourless
_exptl_crystal_size_max     0.45
_exptl_crystal_size_mid     0.43
_exptl_crystal_size_min     0.42
_exptl_crystal_size_rad     ?
_exptl_crystal_density_diffrn     1.4091
_exptl_crystal_density_meas     ?
_exptl_crystal_density_method     ?
_exptl_crystal_F_000     1574
loop_
    _exptl_crystal_face_index_h
    _exptl_crystal_face_index_k
    _exptl_crystal_face_index_l
    _exptl_crystal_face_perp_dist
    ? ? ? ?
_exptl_absorpt_coefficient_mu     2.726
_exptl_absorpt_correction_type     multi-scan
_exptl_absorpt_process_details     SADABS
_exptl_absorpt_correction_T_min     0.29
_exptl_absorpt_correction_T_max     0.32
_exptl_special_details     ?
_diffrn_ambient_temperature     100
_diffrn_radiation_type     'Mo K\a'
_diffrn_radiation_wavelength     0.71073
_diffrn_radiation_source     'X-ray tube'
_diffrn_radiation_monochromator     graphite
_diffrn_measurement_device_type     'Bruker Kappa APEXII CCD'
_diffrn_measurement_device     'four-circle diffractometer'
_diffrn_measurement_method     '\w- and \f-scans'
_diffrn_detector_area_resol_mean     ?
_diffrn_reflns_number     29339
_diffrn_reflns_av_R_equivalents     0.0308
_diffrn_reflns_theta_min     1.65
_diffrn_reflns_theta_max     27.95
_diffrn_reflns_theta_full     27.95
_diffrn_measured_fraction_theta_max     0.98
_diffrn_measured_fraction_theta_full     0.98
_diffrn_reflns_limit_h_min     -15
_diffrn_reflns_limit_h_max     12
_diffrn_reflns_limit_k_min     -24
_diffrn_reflns_limit_k_max     24
_diffrn_reflns_limit_l_min     -22
_diffrn_reflns_limit_l_max     21
_diffrn_reflns_reduction_process     ?
_diffrn_standards_number     ?
_diffrn_standards_interval_count     ?
_diffrn_standards_interval_time     ?
_diffrn_standards_decay_%     ?
loop_
    _diffrn_standard_refln_index_h
    _diffrn_standard_refln_index_k
    _diffrn_standard_refln_index_l
    ? ? ?
_refine_special_details     ?
_reflns_number_total     8452
_reflns_number_gt     6175
_reflns_threshold_expression     'I>3\s(I)'
_refine_ls_structure_factor_coef     F
_refine_ls_R_factor_all     0.0640
_refine_ls_R_factor_gt     0.0394
_refine_ls_wR_factor_gt     0.0438
_refine_ls_wR_factor_ref     0.0453
_refine_ls_goodness_of_fit_ref     1.92
_refine_ls_restrained_S_all     ?
_refine_ls_number_reflns     8452
_refine_ls_number_parameters     377
_refine_ls_number_restraints     0
_refine_ls_number_constraints     250
_refine_ls_hydrogen_treatment     mixed
_refine_ls_weighting_scheme     sigma
_refine_ls_weighting_details     'w=1/(\s^2^(F)+0.0001F^2^)'
_refine_ls_shift/su_max     0.0334
_refine_ls_shift/su_mean     0.0014
_refine_diff_density_max     1.02
_refine_diff_density_min     -0.70
_refine_ls_extinction_method     'none'
_refine_ls_extinction_coef     ?
_refine_ls_abs_structure_details     ?
_refine_ls_abs_structure_Flack     ?
_refine_ls_abs_structure_Rogers     ?
loop_
    _atom_type_symbol
    _atom_type_scat_dispersion_real
    _atom_type_scat_dispersion_imag
    _atom_type_scat_source
    C 0.0033 0.0016 'International Tables Vol C tables 4.2.6.8 and 6.1.1.1'
    H 0.0000 0.0000 'International Tables Vol C tables 4.2.6.8 and 6.1.1.1'
    Br -0.2901 2.4595 'International Tables Vol C tables 4.2.6.8 and 6.1.1.1'
    Mn 0.3368 0.7283 'International Tables Vol C tables 4.2.6.8 and 6.1.1.1'
    N 0.0061 0.0033 'International Tables Vol C tables 4.2.6.8 and 6.1.1.1'
    O 0.0106 0.0060 'International Tables Vol C tables 4.2.6.8 and 6.1.1.1'
    P 0.1023 0.0942 'International Tables Vol C tables 4.2.6.8 and 6.1.1.1'
_computing_data_collection
;
APEX2 (Bruker, 2015)
;
_computing_cell_refinement
;
SAINT-Plus (Bruker, 2015)
;
_computing_data_reduction
;
SAINT-Plus (Bruker, 2015)
;
_computing_structure_solution
;
SHELXT (Sheldrick, 2015)
;
_computing_structure_refinement
;
JANA20006 (Pet\<r\'i\<cek <i>et al.</i>, 2014)
;
_computing_molecular_graphics
;
Mercury (Macrae <i>et al.</i>,  2006)
;
_computing_publication_material
;
publCIF (Westrip, 2010)
;
loop_
    _atom_site_type_symbol
    _atom_site_label
    _atom_site_fract_x
    _atom_site_fract_y
    _atom_site_fract_z
    _atom_site_U_iso_or_equiv
    _atom_site_adp_type
    _atom_site_calc_flag
    _atom_site_refinement_flags
    _atom_site_occupancy
    _atom_site_disorder_assembly
    _atom_site_disorder_group
    Br Br1 -0.13106(3) 0.21675(2) 0.212868(18) 0.02007(12) Uani d . 0.9431(14) .
                                                                               .
    Br Br2 0.13368(4) 0.33931(4) 0.17703(3) 0.02331(15) Uani d . 0.9431(14) . .
    Mn Mn1 0.01885(5) 0.22707(4) 0.12718(3) 0.01482(17) Uani d . 0.9431(14) . .
    P P1 -0.13202(6) 0.26779(4) -0.00936(4) 0.0159(2) Uani d . 1 . .
    P P2 0.16177(6) 0.11993(4) 0.19188(4) 0.0181(2) Uani d . 1 . .
    N N1 0.0909(2) 0.17720(13) 0.02291(13) 0.0176(8) Uani d . 1 . .
    N N2 -0.0580(2) 0.23660(13) -0.07467(14) 0.0162(8) Uani d . 1 . .
    N N3 0.2335(2) 0.11176(17) 0.11855(16) 0.0304(10) Uani d . 1 . .
    C C1 0.0446(2) 0.19576(15) -0.05555(17) 0.0171(9) Uani d . 1 . .
    C C2 0.0954(2) 0.17562(16) -0.11712(17) 0.0196(10) Uani d . 1 . .
    C C3 0.1999(3) 0.13664(16) -0.09629(18) 0.0230(10) Uani d . 1 . .
    C C4 0.2492(3) 0.11602(18) -0.01763(18) 0.0270(11) Uani d . 1 . .
    C C5 0.1901(3) 0.13566(17) 0.04007(17) 0.0221(10) Uani d . 1 . .
    C C6 -0.2769(2) 0.21863(16) -0.04271(16) 0.0194(9) Uani d . 1 . .
    C C7 -0.2484(3) 0.14164(16) -0.01047(18) 0.0246(10) Uani d . 1 . .
    C C8 -0.3270(3) 0.21438(17) -0.13518(17) 0.0239(10) Uani d . 1 . .
    C C9 -0.3688(3) 0.25190(19) -0.00383(18) 0.0285(11) Uani d . 1 . .
    C C10 -0.1495(3) 0.36663(16) -0.03135(17) 0.0222(10) Uani d . 1 . .
    C C11 -0.0270(3) 0.39435(17) -0.03689(18) 0.0312(12) Uani d . 1 . .
    C C12 -0.2398(3) 0.38786(17) -0.11023(18) 0.0312(12) Uani d . 1 . .
    C C13 -0.1813(3) 0.40295(18) 0.04066(18) 0.0306(12) Uani d . 1 . .
    C C14 0.0926(3) 0.02904(16) 0.19525(18) 0.0225(10) Uani d . 1 . .
    C C15 -0.0099(3) 0.02794(19) 0.11757(19) 0.0360(12) Uani d . 1 . .
    C C16 0.1749(3) -0.03522(17) 0.1940(2) 0.0352(13) Uani d . 1 . .
    C C17 0.0398(3) 0.02424(19) 0.2676(2) 0.0385(13) Uani d . 1 . .
    C C18 0.2845(3) 0.13803(17) 0.28446(18) 0.0270(11) Uani d . 1 . .
    C C19 0.3647(4) 0.1961(2) 0.2623(3) 0.0712(19) Uani d . 1 . .
    C C20 0.3635(3) 0.07417(18) 0.31918(19) 0.0335(12) Uani d . 1 . .
    C C21 0.2270(4) 0.1694(2) 0.3455(2) 0.0595(17) Uani d . 1 . .
    O O1 0.4581(2) 0.03040(16) 0.12665(16) 0.0561(11) Uani d . 1 . .
    C C22 0.5077(3) -0.03355(19) 0.1672(2) 0.0361(13) Uani d . 1 . .
    C C23 0.6257(3) -0.0110(2)   0.21980(19) 0.0353(12) Uani d . 1 . .
    C C24 0.6682(3) 0.04216(19) 0.1660(2) 0.0376(13) Uani d . 1 . .
    C C25 0.5443(5) 0.0679(4) 0.1037(5) 0.028(2) Uiso d . 0.526(14) . .
    C C25' 0.5681(7) 0.0877(5) 0.1459(7) 0.044(3) Uiso d . 0.474(14) . .
    O O2 0.5419(3) 0.39891(17) 0.14239(18) 0.0699(13) Uani d . 1 . .
    C C26 0.4652(4) 0.4329(2) 0.0740(2) 0.0598(18) Uani d . 1 . .
    C C27 0.3497(4) 0.3968(2) 0.0567(2) 0.0526(17) Uani d . 1 . .
    C C28 0.3868(3) 0.3206(2) 0.0795(2) 0.0366(13) Uani d . 1 . .
    C C29 0.4875(3) 0.3300(2) 0.1544(2) 0.0425(14) Uani d . 1 . .
    H H1c2 0.059049 0.188431 -0.172261 0.0235 Uiso d . 1 . .
    H H1c3 0.238693 0.123717 -0.137222 0.0277 Uiso d . 1 . .
    H H1c4 0.321964 0.088942 -0.002941 0.0325 Uiso d . 1 . .
    H H1c7 -0.186839 0.121666 -0.031736 0.0295 Uiso d . 1 . .
    H H2c7 -0.222058 0.142792 0.047401 0.0295 Uiso d . 1 . .
    H H3c7 -0.318525 0.11225 -0.026886 0.0295 Uiso d . 1 . .
    H H1c8 -0.271293 0.189676 -0.158223 0.0287 Uiso d . 1 . .
    H H2c8 -0.401014 0.188474 -0.147807 0.0287 Uiso d . 1 . .
    H H3c8 -0.340002 0.262352 -0.157041 0.0287 Uiso d . 1 . .
    H H1c9 -0.389071 0.299547 -0.025156 0.0341 Uiso d . 1 . .
    H H2c9 -0.438911 0.222295 -0.015517 0.0341 Uiso d . 1 . .
    H H3c9 -0.336027 0.254713 0.053552 0.0341 Uiso d . 1 . .
    H H1c11 -0.008889 0.374301 -0.083898 0.0375 Uiso d . 1 . .
    H H2c11 -0.028618 0.446122 -0.040693 0.0375 Uiso d . 1 . .
    H H3c11 0.032869 0.379861 0.010465 0.0375 Uiso d . 1 . .
    H H1c12 -0.219226 0.364764 -0.154818 0.0375 Uiso d . 1 . .
    H H2c12 -0.31787 0.372767 -0.10837 0.0375 Uiso d . 1 . .
    H H3c12 -0.238838 0.439353 -0.116916 0.0375 Uiso d . 1 . .
    H H1c13 -0.122777 0.390579 0.089545 0.0367 Uiso d . 1 . .
    H H2c13 -0.182949 0.454438 0.03357 0.0367 Uiso d . 1 . .
    H H3c13 -0.258094 0.386533 0.04391 0.0367 Uiso d . 1 . .
    H H1c15 0.021899 0.031633 0.07147 0.0432 Uiso d . 1 . .
    H H2c15 -0.053403 -0.016472 0.11484 0.0432 Uiso d . 1 . .
    H H3c15 -0.062181 0.06798 0.117963 0.0432 Uiso d . 1 . .
    H H1c16 0.235551 -0.037166 0.244141 0.0423 Uiso d . 1 . .
    H H2c16 0.129566 -0.079164 0.186929 0.0423 Uiso d . 1 . .
    H H3c16 0.211316 -0.029613 0.150251 0.0423 Uiso d . 1 . .
    H H1c17 0.102692 0.024961 0.316543 0.0462 Uiso d . 1 . .
    H H2c17 -0.012172 0.064643 0.266956 0.0462 Uiso d . 1 . .
    H H3c17 -0.004476 -0.019893 0.264691 0.0462 Uiso d . 1 . .
    H H1c19 0.406858 0.175825 0.226307 0.0855 Uiso d . 1 . .
    H H2c19 0.316768 0.235825 0.23631 0.0855 Uiso d . 1 . .
    H H3c19 0.420678 0.212855 0.31042 0.0855 Uiso d . 1 . .
    H H1c20 0.397018 0.054208 0.27842 0.0402 Uiso d . 1 . .
    H H2c20 0.426309 0.090032 0.364147 0.0402 Uiso d . 1 . .
    H H3c20 0.316983 0.037944 0.33691 0.0402 Uiso d . 1 . .
    H H1c21 0.180491 0.2108 0.32283 0.0714 Uiso d . 1 . .
    H H2c21 0.176437 0.133785 0.360104 0.0714 Uiso d . 1 . .
    H H3c21 0.287371 0.183707 0.392693 0.0714 Uiso d . 1 . .
    H H1c22 0.519189 -0.068374 0.128432 0.0433 Uiso d . 1 . .
    H H2c22 0.458372 -0.050564 0.200205 0.0433 Uiso d . 1 . .
    H H1c23 0.678176 -0.051946 0.230347 0.0424 Uiso d . 1 . .
    H H2c23 0.614582 0.013804 0.266395 0.0424 Uiso d . 1 . .
    H H1c24 0.705351 0.082712 0.197661 0.0451 Uiso d . 0.526(14) . .
    H H2c24 0.716077 0.017253 0.136788 0.0451 Uiso d . 0.526(14) . .
    H H1c24' 0.735268 0.068596 0.197649 0.0451 Uiso d . 0.4744 . .
    H H2c24' 0.676461 0.017733 0.118449 0.0451 Uiso d . 0.4744 . .
    H H1c25 0.544358 0.054399 0.049694 0.0339 Uiso d . 0.526(14) . .
    H H2c25 0.53318 0.118777 0.110279 0.0339 Uiso d . 0.526(14) . .
    H H1c25' 0.567881 0.114191 0.097713 0.0531 Uiso d . 0.4744 . .
    H H2c25' 0.565383 0.116462 0.191882 0.0531 Uiso d . 0.4744 . .
    H H1c26 0.497915 0.428116 0.028376 0.0717 Uiso d . 1 . .
    H H2c26 0.455711 0.482953 0.085831 0.0717 Uiso d . 1 . .
    H H1c27 0.312275 0.399219 -0.000187 0.0631 Uiso d . 1 . .
    H H2c27 0.304979 0.415078 0.092141 0.0631 Uiso d . 1 . .
    H H1c28 0.416345 0.298984 0.037768 0.044 Uiso d . 1 . .
    H H2c28 0.32261 0.295283 0.092902 0.044 Uiso d . 1 . .
    H H1c29 0.456057 0.333414 0.200692 0.051 Uiso d . 1 . .
    H H2c29 0.544145 0.291762 0.157523 0.051 Uiso d . 1 . .
    Br Br1' -0.1686(6) 0.2563(4) 0.2072(4) 0.025(2) Uiso d . 0.0569(14) . .
    Br Br2' 0.1292(11) 0.3624(6) 0.1693(8) 0.047(4) Uiso d . 0.0569(14) . .
    Mn Mn1' -0.0068(11) 0.2547(7) 0.1291(8) 0.034(4) Uiso d . 0.0569(14) . .
    H H1n2 -0.080(3) 0.2446(15) -0.1241(18) 0.016(8) Uiso d . 1 . .
    H H1n3 0.293(3) 0.0903(18) 0.126(2) 0.038(11) Uiso d . 1 . .
    O O 0.072(3) 0.167(2) 0.198(2) 0.029(9) Uiso d . 0.0569(14) . .
loop_
    _atom_site_aniso_label
    _atom_site_aniso_U_11
    _atom_site_aniso_U_22
    _atom_site_aniso_U_33
    _atom_site_aniso_U_12
    _atom_site_aniso_U_13
    _atom_site_aniso_U_23
    _atom_site_aniso_type_symbol
    Br1 0.01954(18) 0.0280(3) 0.01392(16) -0.00322(16) 0.00659(12) -0.00286(15)
                                                                              Br
    Br2 0.0256(2) 0.0263(3) 0.0174(2) -0.0104(2) 0.00460(14) -0.0030(2) Br
    Mn1 0.0145(3) 0.0199(3) 0.0096(2) -0.0017(2) 0.00218(19) 0.0000(2) Mn
    P1 0.0152(4) 0.0205(4) 0.0121(4) 0.0015(3) 0.0039(3) -0.0017(3) P
    P2 0.0156(4) 0.0239(4) 0.0147(4) 0.0000(3) 0.0037(3) 0.0019(3) P
    N1 0.0155(12) 0.0254(14) 0.0126(12) 0.0011(10) 0.0048(10) 0.0028(11) N
    N2 0.0168(13) 0.0258(14) 0.0063(12) 0.0056(10) 0.0036(10) 0.0022(11) N
    N3 0.0151(14) 0.055(2) 0.0223(14) 0.0153(14) 0.0074(11) 0.0184(14) N
    C1 0.0154(14) 0.0152(15) 0.0196(15) -0.0014(12) 0.0028(12) 0.0021(13) C
    C2 0.0194(15) 0.0230(17) 0.0161(15) 0.0029(13) 0.0044(12) 0.0025(13) C
    C3 0.0228(16) 0.0299(18) 0.0194(15) 0.0035(14) 0.0108(13) 0.0038(15) C
    C4 0.0179(16) 0.037(2) 0.0287(17) 0.0097(14) 0.0107(13) 0.0112(16) C
    C5 0.0171(15) 0.0278(17) 0.0227(16) 0.0029(13) 0.0073(12) 0.0094(14) C
    C6 0.0144(14) 0.0272(17) 0.0156(14) -0.0003(13) 0.0023(11) -0.0022(14) C
    C7 0.0197(16) 0.0281(18) 0.0246(16) -0.0085(13) 0.0033(13) -0.0034(15) C
    C8 0.0196(16) 0.0291(18) 0.0203(15) 0.0004(14) 0.0001(12) -0.0020(15) C
    C9 0.0194(17) 0.044(2) 0.0236(17) 0.0002(15) 0.0086(14) -0.0023(16) C
    C10 0.0296(17) 0.0209(16) 0.0171(15) 0.0021(13) 0.0079(13) -0.0027(14) C
    C11 0.043(2) 0.0215(18) 0.0297(18) -0.0028(15) 0.0111(16) 0.0029(16) C
    C12 0.039(2) 0.0241(19) 0.0276(17) 0.0087(15) 0.0031(15) 0.0012(16) C
    C13 0.039(2) 0.0277(19) 0.0238(16) 0.0080(16) 0.0049(15) -0.0078(16) C
    C14 0.0206(16) 0.0198(16) 0.0268(16) -0.0021(13) 0.0057(13) -0.0006(14) C
    C15 0.0286(19) 0.033(2) 0.042(2) -0.0101(16) 0.0004(16) -0.0034(19) C
    C16 0.0298(19) 0.0210(18) 0.054(2) 0.0031(15) 0.0094(17) -0.0070(18) C
    C17 0.037(2) 0.033(2) 0.053(2) 0.0011(17) 0.0253(18) 0.015(2) C
    C18 0.0270(17) 0.0264(18) 0.0201(16) 0.0010(14) -0.0072(13) 0.0036(14) C
    C19 0.050(3) 0.057(3) 0.074(3) -0.028(2) -0.043(2) 0.033(3) C
    C20 0.0285(19) 0.036(2) 0.0296(18) 0.0068(16) -0.0047(14) 0.0033(17) C
    C21 0.058(3) 0.067(3) 0.036(2) 0.032(2) -0.0183(19) -0.029(2) C
    O1 0.0181(13) 0.089(2) 0.0629(17) 0.0169(14) 0.0140(12) 0.0461(17) O
    C22 0.0283(19) 0.037(2) 0.044(2) -0.0058(16) 0.0101(16) -0.0047(18) C
    C23 0.0240(18) 0.051(2) 0.0291(18) 0.0091(16) 0.0042(14) -0.0006(18) C
    C24 0.0268(18) 0.039(2) 0.051(2) -0.0083(16) 0.0163(17) -0.0103(19) C
    O2 0.0551(19) 0.079(2) 0.068(2) -0.0295(17) 0.0026(16) -0.0065(19) O
    C26 0.089(3) 0.056(3) 0.034(2) -0.020(3) 0.015(2) 0.004(2) C
    C27 0.069(3) 0.051(3) 0.038(2) -0.006(2) 0.015(2) -0.009(2) C
    C28 0.035(2) 0.042(2) 0.0339(19) -0.0001(17) 0.0119(16) -0.0092(18) C
    C29 0.047(2) 0.053(3) 0.0293(19) -0.003(2) 0.0123(17) 0.0025(19) C
loop_
    _geom_bond_atom_site_label_1
    _geom_bond_atom_site_label_2
    _geom_bond_site_symmetry_1
    _geom_bond_site_symmetry_2
    _geom_bond_distance
    _geom_bond_publ_flag
    Br1 Mn1 . . 2.5677(7) ?
    Br1 N2 . 4_555 3.625(2) ?
    Br1 Br1' . . 0.845(8) ?
    Br1 Mn1' . . 2.398(15) ?
    Br2 Mn1 . . 2.4968(9) ?
    Br2 Br2' . . 0.446(12) ?
    Br2 Mn1' . . 2.258(12) ?
    Mn1 P1 . . 2.6443(9) ?
    Mn1 P2 . . 2.6395(10) ?
    Mn1 N1 . . 2.355(3) ?
    Mn1 Br1' . . 2.918(7) ?
    Mn1 Br2' . . 2.820(12) ?
    Mn1 Mn1' . . 0.597(13) ?
    Mn1 O . . 1.65(4) ?
    P1 N2 . . 1.685(3) ?
    P1 C6 . . 1.870(3) ?
    P1 C10 . . 1.867(3) ?
    P1 Mn1' . . 2.453(12) ?
    P2 N3 . . 1.690(3) ?
    P2 C14 . . 1.872(3) ?
    P2 C18 . . 1.869(3) ?
    P2 O . . 1.38(4) ?
    N1 C1 . . 1.357(3) ?
    N1 C5 . . 1.355(4) ?
    N2 C1 . . 1.379(4) ?
    N2 Br1' . 4_554 3.629(6) ?
    N2 H1n2 . . 0.83(3) ?
    N3 C5 . . 1.382(4) ?
    N3 H1n3 . . 0.78(3) ?
    C1 C2 . . 1.391(4) ?
    C2 C3 . . 1.378(4) ?
    C2 H1c2 . . 0.96 ?
    C3 C4 . . 1.375(4) ?
    C3 H1c3 . . 0.96 ?
    C4 C5 . . 1.394(5) ?
    C4 H1c4 . . 0.96 ?
    C6 C7 . . 1.533(4) ?
    C6 C8 . . 1.543(4) ?
    C6 C9 . . 1.531(5) ?
    C7 H1c7 . . 0.96 ?
    C7 H2c7 . . 0.96 ?
    C7 H3c7 . . 0.96 ?
    C8 H1c8 . . 0.96 ?
    C8 H2c8 . . 0.96 ?
    C8 H3c8 . . 0.96 ?
    C9 H1c9 . . 0.96 ?
    C9 H2c9 . . 0.96 ?
    C9 H3c9 . . 0.96 ?
    C10 C11 . . 1.543(5) ?
    C10 C12 . . 1.532(4) ?
    C10 C13 . . 1.535(5) ?
    C11 H1c11 . . 0.96 ?
    C11 H2c11 . . 0.96 ?
    C11 H3c11 . . 0.96 ?
    C12 H1c12 . . 0.96 ?
    C12 H2c12 . . 0.96 ?
    C12 H3c12 . . 0.96 ?
    C13 H1c13 . . 0.96 ?
    C13 H2c13 . . 0.96 ?
    C13 H3c13 . . 0.96 ?
    C14 C15 . . 1.540(4) ?
    C14 C16 . . 1.531(4) ?
    C14 C17 . . 1.525(5) ?
    C15 H1c15 . . 0.96 ?
    C15 H2c15 . . 0.96 ?
    C15 H3c15 . . 0.96 ?
    C16 H1c16 . . 0.96 ?
    C16 H2c16 . . 0.96 ?
    C16 H3c16 . . 0.96 ?
    C17 H1c17 . . 0.96 ?
    C17 H2c17 . . 0.96 ?
    C17 H3c17 . . 0.96 ?
    C18 C19 . . 1.535(6) ?
    C18 C20 . . 1.520(4) ?
    C18 C21 . . 1.501(5) ?
    C19 H1c19 . . 0.96 ?
    C19 H2c19 . . 0.96 ?
    C19 H3c19 . . 0.96 ?
    C20 H1c20 . . 0.96 ?
    C20 H2c20 . . 0.96 ?
    C20 H3c20 . . 0.96 ?
    C21 H1c21 . . 0.96 ?
    C21 H2c21 . . 0.96 ?
    C21 H3c21 . . 0.96 ?
    O1 C22 . . 1.417(4) ?
    O1 C25 . . 1.361(8) ?
    O1 C25' . . 1.629(9) ?
    C22 C23 . . 1.493(4) ?
    C22 H1c22 . . 0.96 ?
    C22 H2c22 . . 0.96 ?
    C23 C24 . . 1.518(5) ?
    C23 H1c23 . . 0.96 ?
    C23 H2c23 . . 0.96 ?
    C24 C25 . . 1.628(7) ?
    C24 C25' . . 1.407(9) ?
    C24 H1c24 . . 0.96 ?
    C24 H2c24 . . 0.96 ?
    C24 H1c24' . . 0.96 ?
    C24 H2c24' . . 0.96 ?
    C25 C25' . . 0.793(13) ?
    C25 H1c25 . . 0.96 ?
    C25 H2c25 . . 0.96 ?
    C25 H1c25' . . 0.9125 ?
    C25' H2c25 . . 0.8596 ?
    C25' H1c25' . . 0.96 ?
    C25' H2c25' . . 0.96 ?
    O2 C26 . . 1.423(5) ?
    O2 C29 . . 1.462(5) ?
    C26 C27 . . 1.462(6) ?
    C26 H1c26 . . 0.96 ?
    C26 H2c26 . . 0.96 ?
    C27 C28 . . 1.496(5) ?
    C27 H1c27 . . 0.96 ?
    C27 H2c27 . . 0.96 ?
    C28 C29 . . 1.506(4) ?
    C28 H1c28 . . 0.96 ?
    C28 H2c28 . . 0.96 ?
    C29 H1c29 . . 0.96 ?
    C29 H2c29 . . 0.96 ?
    H1c24 H1c24' . . 0.4356 ?
    H2c24 H2c24' . . 0.4859 ?
    H2c25 H1c25' . . 0.5126 ?
    Br1' Mn1' . . 2.584(17) ?
    Br2' Mn1' . . 2.526(17) ?
    Mn1' O . . 2.08(4) ?
loop_
    _geom_angle_atom_site_label_1
    _geom_angle_atom_site_label_2
    _geom_angle_atom_site_label_3
    _geom_angle_site_symmetry_1
    _geom_angle_site_symmetry_2
    _geom_angle_site_symmetry_3
    _geom_angle
    _geom_angle_publ_flag
    Mn1 Br1 N2 . . 4_555 122.86(4) ?
    Mn1 Br1 Br1' . . . 106.2(5) ?
    Mn1 Br1 Mn1' . . . 13.3(3) ?
    N2 Br1 Br1' 4_555 . . 83.6(4) ?
    N2 Br1 Mn1' 4_555 . . 120.9(3) ?
    Br1' Br1 Mn1' . . . 93.0(6) ?
    Mn1 Br2 Br2' . . . 133.1(15) ?
    Mn1 Br2 Mn1' . . . 13.2(3) ?
    Br2' Br2 Mn1' . . . 122.5(15) ?
    Br1 Mn1 Br2 . . . 104.44(3) ?
    Br1 Mn1 P1 . . . 97.75(3) ?
    Br1 Mn1 P2 . . . 98.74(3) ?
    Br1 Mn1 N1 . . . 146.86(6) ?
    Br1 Mn1 Br1' . . . 16.14(15) ?
    Br1 Mn1 Br2' . . . 104.6(3) ?
    Br1 Mn1 Mn1' . . . 67.0(14) ?
    Br1 Mn1 O . . . 73.0(15) ?
    Br2 Mn1 P1 . . . 103.82(3) ?
    Br2 Mn1 P2 . . . 104.95(3) ?
    Br2 Mn1 N1 . . . 108.70(6) ?
    Br2 Mn1 Br1' . . . 94.86(14) ?
    Br2 Mn1 Br2' . . . 6.6(2) ?
    Br2 Mn1 Mn1' . . . 60.0(12) ?
    Br2 Mn1 O . . . 104.3(12) ?
    P1 Mn1 P2 . . . 141.86(3) ?
    P1 Mn1 N1 . . . 74.02(5) ?
    P1 Mn1 Br1' . . . 87.62(11) ?
    P1 Mn1 Br2' . . . 97.3(2) ?
    P1 Mn1 Mn1' . . . 65.1(12) ?
    P1 Mn1 O . . . 151.8(12) ?
    P2 Mn1 N1 . . . 73.40(6) ?
    P2 Mn1 Br1' . . . 114.11(14) ?
    P2 Mn1 Br2' . . . 111.3(2) ?
    P2 Mn1 Mn1' . . . 152.8(12) ?
    P2 Mn1 O . . . 26.7(15) ?
    N1 Mn1 Br1' . . . 152.83(13) ?
    N1 Mn1 Br2' . . . 108.3(3) ?
    N1 Mn1 Mn1' . . . 131.2(13) ?
    N1 Mn1 O . . . 98.9(14) ?
    Br1' Mn1 Br2' . . . 93.6(3) ?
    Br1' Mn1 Mn1' . . . 51.0(14) ?
    Br1' Mn1 O . . . 87.8(15) ?
    Br2' Mn1 Mn1' . . . 55.0(12) ?
    Br2' Mn1 O . . . 110.8(12) ?
    Mn1' Mn1 O . . . 129.6(19) ?
    Mn1 P1 N2 . . . 98.90(8) ?
    Mn1 P1 C6 . . . 118.03(9) ?
    Mn1 P1 C10 . . . 118.04(9) ?
    Mn1 P1 Mn1' . . . 12.8(3) ?
    N2 P1 C6 . . . 102.01(13) ?
    N2 P1 C10 . . . 104.40(14) ?
    N2 P1 Mn1' . . . 109.4(3) ?
    C6 P1 C10 . . . 111.87(13) ?
    C6 P1 Mn1' . . . 120.6(3) ?
    C10 P1 Mn1' . . . 107.3(3) ?
    Mn1 P2 N3 . . . 97.73(10) ?
    Mn1 P2 C14 . . . 117.28(9) ?
    Mn1 P2 C18 . . . 118.77(10) ?
    Mn1 P2 O . . . 32.5(16) ?
    N3 P2 C14 . . . 104.08(15) ?
    N3 P2 C18 . . . 103.39(14) ?
    N3 P2 O . . . 130.2(16) ?
    C14 P2 C18 . . . 111.99(13) ?
    C14 P2 O . . . 102.6(16) ?
    C18 P2 O . . . 104.4(14) ?
    Mn1 N1 C1 . . . 121.76(19) ?
    Mn1 N1 C5 . . . 120.72(18) ?
    C1 N1 C5 . . . 117.0(3) ?
    Br1 N2 P1 4_554 . . 124.14(10) ?
    Br1 N2 C1 4_554 . . 109.31(18) ?
    Br1 N2 Br1' 4_554 . 4_554 13.37(12) ?
    Br1 N2 H1n2 4_554 . . 6(2) ?
    P1 N2 C1 . . . 126.3(2) ?
    P1 N2 Br1' . . 4_554 124.64(15) ?
    P1 N2 H1n2 . . . 123(2) ?
    C1 N2 Br1' . . 4_554 108.5(2) ?
    C1 N2 H1n2 . . . 111(2) ?
    Br1' N2 H1n2 4_554 . . 8.5(19) ?
    P2 N3 C5 . . . 124.8(2) ?
    P2 N3 H1n3 . . . 121(3) ?
    C5 N3 H1n3 . . . 114(3) ?
    N1 C1 N2 . . . 118.0(3) ?
    N1 C1 C2 . . . 123.2(3) ?
    N2 C1 C2 . . . 118.7(2) ?
    C1 C2 C3 . . . 117.8(3) ?
    C1 C2 H1c2 . . . 121.12 ?
    C3 C2 H1c2 . . . 121.12 ?
    C2 C3 C4 . . . 120.9(3) ?
    C2 C3 H1c3 . . . 119.57 ?
    C4 C3 H1c3 . . . 119.57 ?
    C3 C4 C5 . . . 117.9(3) ?
    C3 C4 H1c4 . . . 121.04 ?
    C5 C4 H1c4 . . . 121.05 ?
    N1 C5 N3 . . . 117.8(3) ?
    N1 C5 C4 . . . 123.0(3) ?
    N3 C5 C4 . . . 119.1(3) ?
    P1 C6 C7 . . . 104.40(17) ?
    P1 C6 C8 . . . 114.1(2) ?
    P1 C6 C9 . . . 110.4(2) ?
    C7 C6 C8 . . . 108.2(2) ?
    C7 C6 C9 . . . 109.0(3) ?
    C8 C6 C9 . . . 110.4(2) ?
    C6 C7 H1c7 . . . 109.47 ?
    C6 C7 H2c7 . . . 109.47 ?
    C6 C7 H3c7 . . . 109.47 ?
    H1c7 C7 H2c7 . . . 109.47 ?
    H1c7 C7 H3c7 . . . 109.47 ?
    H2c7 C7 H3c7 . . . 109.47 ?
    C6 C8 H1c8 . . . 109.47 ?
    C6 C8 H2c8 . . . 109.47 ?
    C6 C8 H3c8 . . . 109.47 ?
    H1c8 C8 H2c8 . . . 109.47 ?
    H1c8 C8 H3c8 . . . 109.47 ?
    H2c8 C8 H3c8 . . . 109.47 ?
    C6 C9 H1c9 . . . 109.47 ?
    C6 C9 H2c9 . . . 109.47 ?
    C6 C9 H3c9 . . . 109.47 ?
    H1c9 C9 H2c9 . . . 109.47 ?
    H1c9 C9 H3c9 . . . 109.47 ?
    H2c9 C9 H3c9 . . . 109.47 ?
    P1 C10 C11 . . . 106.5(2) ?
    P1 C10 C12 . . . 116.3(2) ?
    P1 C10 C13 . . . 107.6(2) ?
    C11 C10 C12 . . . 107.0(3) ?
    C11 C10 C13 . . . 109.1(2) ?
    C12 C10 C13 . . . 110.2(2) ?
    C10 C11 H1c11 . . . 109.47 ?
    C10 C11 H2c11 . . . 109.47 ?
    C10 C11 H3c11 . . . 109.47 ?
    H1c11 C11 H2c11 . . . 109.47 ?
    H1c11 C11 H3c11 . . . 109.47 ?
    H2c11 C11 H3c11 . . . 109.47 ?
    C10 C12 H1c12 . . . 109.47 ?
    C10 C12 H2c12 . . . 109.47 ?
    C10 C12 H3c12 . . . 109.47 ?
    H1c12 C12 H2c12 . . . 109.47 ?
    H1c12 C12 H3c12 . . . 109.47 ?
    H2c12 C12 H3c12 . . . 109.47 ?
    C10 C13 H1c13 . . . 109.47 ?
    C10 C13 H2c13 . . . 109.47 ?
    C10 C13 H3c13 . . . 109.47 ?
    H1c13 C13 H2c13 . . . 109.47 ?
    H1c13 C13 H3c13 . . . 109.47 ?
    H2c13 C13 H3c13 . . . 109.47 ?
    P2 C14 C15 . . . 103.2(2) ?
    P2 C14 C16 . . . 114.9(2) ?
    P2 C14 C17 . . . 110.2(2) ?
    C15 C14 C16 . . . 108.9(2) ?
    C15 C14 C17 . . . 108.5(3) ?
    C16 C14 C17 . . . 110.7(3) ?
    C14 C15 H1c15 . . . 109.47 ?
    C14 C15 H2c15 . . . 109.47 ?
    C14 C15 H3c15 . . . 109.47 ?
    H1c15 C15 H2c15 . . . 109.47 ?
    H1c15 C15 H3c15 . . . 109.47 ?
    H2c15 C15 H3c15 . . . 109.47 ?
    C14 C16 H1c16 . . . 109.47 ?
    C14 C16 H2c16 . . . 109.47 ?
    C14 C16 H3c16 . . . 109.47 ?
    H1c16 C16 H2c16 . . . 109.47 ?
    H1c16 C16 H3c16 . . . 109.47 ?
    H2c16 C16 H3c16 . . . 109.47 ?
    C14 C17 H1c17 . . . 109.47 ?
    C14 C17 H2c17 . . . 109.47 ?
    C14 C17 H3c17 . . . 109.47 ?
    H1c17 C17 H2c17 . . . 109.47 ?
    H1c17 C17 H3c17 . . . 109.47 ?
    H2c17 C17 H3c17 . . . 109.47 ?
    P2 C18 C19 . . . 107.1(2) ?
    P2 C18 C20 . . . 116.4(2) ?
    P2 C18 C21 . . . 106.3(2) ?
    C19 C18 C20 . . . 107.2(3) ?
    C19 C18 C21 . . . 108.3(3) ?
    C20 C18 C21 . . . 111.2(3) ?
    C18 C19 H1c19 . . . 109.47 ?
    C18 C19 H2c19 . . . 109.47 ?
    C18 C19 H3c19 . . . 109.47 ?
    H1c19 C19 H2c19 . . . 109.47 ?
    H1c19 C19 H3c19 . . . 109.47 ?
    H2c19 C19 H3c19 . . . 109.47 ?
    C18 C20 H1c20 . . . 109.47 ?
    C18 C20 H2c20 . . . 109.47 ?
    C18 C20 H3c20 . . . 109.47 ?
    H1c20 C20 H2c20 . . . 109.47 ?
    H1c20 C20 H3c20 . . . 109.47 ?
    H2c20 C20 H3c20 . . . 109.47 ?
    C18 C21 H1c21 . . . 109.47 ?
    C18 C21 H2c21 . . . 109.47 ?
    C18 C21 H3c21 . . . 109.47 ?
    H1c21 C21 H2c21 . . . 109.47 ?
    H1c21 C21 H3c21 . . . 109.47 ?
    H2c21 C21 H3c21 . . . 109.47 ?
    C22 O1 C25 . . . 109.4(3) ?
    C22 O1 C25' . . . 104.2(4) ?
    C25 O1 C25' . . . 29.0(5) ?
    O1 C22 C23 . . . 104.9(3) ?
    O1 C22 H1c22 . . . 109.47 ?
    O1 C22 H2c22 . . . 109.47 ?
    C23 C22 H1c22 . . . 109.47 ?
    C23 C22 H2c22 . . . 109.47 ?
    H1c22 C22 H2c22 . . . 113.73 ?
    C22 C23 C24 . . . 102.0(3) ?
    C22 C23 H1c23 . . . 109.47 ?
    C22 C23 H2c23 . . . 109.47 ?
    C24 C23 H1c23 . . . 109.47 ?
    C24 C23 H2c23 . . . 109.47 ?
    H1c23 C23 H2c23 . . . 116.01 ?
    C23 C24 C25 . . . 102.4(4) ?
    C23 C24 C25' . . . 99.0(5) ?
    C23 C24 H1c24 . . . 109.47 ?
    C23 C24 H2c24 . . . 109.47 ?
    C23 C24 H1c24' . . . 109.47 ?
    C23 C24 H2c24' . . . 109.47 ?
    C25 C24 C25' . . . 29.2(5) ?
    C25 C24 H1c24 . . . 109.47 ?
    C25 C24 H2c24 . . . 109.47 ?
    C25 C24 H1c24' . . . 132.27 ?
    C25 C24 H2c24' . . . 81.22 ?
    C25' C24 H1c24 . . . 83.85 ?
    C25' C24 H2c24 . . . 135.73 ?
    C25' C24 H1c24' . . . 109.47 ?
    C25' C24 H2c24' . . . 109.47 ?
    H1c24 C24 H2c24 . . . 115.69 ?
    H1c24 C24 H1c24' . . . 26.22 ?
    H1c24 C24 H2c24' . . . 135.91 ?
    H2c24 C24 H1c24' . . . 92.42 ?
    H2c24 C24 H2c24' . . . 29.32 ?
    H1c24' C24 H2c24' . . . 118.23 ?
    O1 C25 C24 . . . 104.7(5) ?
    O1 C25 C25' . . . 94.5(11) ?
    O1 C25 H1c25 . . . 109.47 ?
    O1 C25 H2c25 . . . 109.47 ?
    O1 C25 H1c25' . . . 141.04 ?
    C24 C25 C25' . . . 59.8(7) ?
    C24 C25 H1c25 . . . 109.47 ?
    C24 C25 H2c25 . . . 109.47 ?
    C24 C25 H1c25' . . . 96.15 ?
    C25' C25 H1c25 . . . 155.83 ?
    C25' C25 H2c25 . . . 57.78 ?
    C25' C25 H1c25' . . . 68.08 ?
    H1c25 C25 H2c25 . . . 113.82 ?
    H1c25 C25 H1c25' . . . 93.45 ?
    H2c25 C25 H1c25' . . . 31.65 ?
    O1 C25' C24 . . . 102.6(6) ?
    O1 C25' C25 . . . 56.4(8) ?
    O1 C25' H2c25 . . . 95.19 ?
    O1 C25' H1c25' . . . 109.47 ?
    O1 C25' H2c25' . . . 109.47 ?
    C24 C25' C25 . . . 91.1(9) ?
    C24 C25' H2c25 . . . 141.59 ?
    C24 C25' H1c25' . . . 109.47 ?
    C24 C25' H2c25' . . . 109.47 ?
    C25 C25' H2c25 . . . 70.88 ?
    C25 C25' H1c25' . . . 61.87 ?
    C25 C25' H2c25' . . . 157.99 ?
    H2c25 C25' H1c25' . . . 32.13 ?
    H2c25 C25' H2c25' . . . 95.86 ?
    H1c25' C25' H2c25' . . . 115.59 ?
    C26 O2 C29 . . . 107.4(3) ?
    O2 C26 C27 . . . 108.1(3) ?
    O2 C26 H1c26 . . . 109.47 ?
    O2 C26 H2c26 . . . 109.47 ?
    C27 C26 H1c26 . . . 109.47 ?
    C27 C26 H2c26 . . . 109.47 ?
    H1c26 C26 H2c26 . . . 110.78 ?
    C26 C27 C28 . . . 101.0(3) ?
    C26 C27 H1c27 . . . 109.47 ?
    C26 C27 H2c27 . . . 109.47 ?
    C28 C27 H1c27 . . . 109.47 ?
    C28 C27 H2c27 . . . 109.47 ?
    H1c27 C27 H2c27 . . . 116.82 ?
    C27 C28 C29 . . . 102.8(3) ?
    C27 C28 H1c28 . . . 109.47 ?
    C27 C28 H2c28 . . . 109.47 ?
    C29 C28 H1c28 . . . 109.47 ?
    C29 C28 H2c28 . . . 109.47 ?
    H1c28 C28 H2c28 . . . 115.39 ?
    O2 C29 C28 . . . 104.5(3) ?
    O2 C29 H1c29 . . . 109.47 ?
    O2 C29 H2c29 . . . 109.47 ?
    C28 C29 H1c29 . . . 109.47 ?
    C28 C29 H2c29 . . . 109.47 ?
    H1c29 C29 H2c29 . . . 114.04 ?
    C24 H1c24 H1c24' . . . 76.89 ?
    C24 H2c24 H2c24' . . . 75.34 ?
    C24 H1c24' H1c24 . . . 76.89 ?
    C24 H2c24' H2c24 . . . 75.34 ?
    C25 H2c25 C25' . . . 51.33 ?
    C25 H2c25 H1c25' . . . 69.07 ?
    C25' H2c25 H1c25' . . . 84.79 ?
    C25 H1c25' C25' . . . 50.05 ?
    C25 H1c25' H2c25 . . . 79.29 ?
    C25' H1c25' H2c25 . . . 63.09 ?
    Br1 Br1' Mn1 . . . 57.7(4) ?
    Br1 Br1' N2 . . 4_555 83.0(4) ?
    Br1 Br1' Mn1' . . . 67.9(5) ?
    Mn1 Br1' N2 . . 4_555 112.62(18) ?
    Mn1 Br1' Mn1' . . . 10.3(3) ?
    N2 Br1' Mn1' 4_555 . . 115.2(3) ?
    Br2 Br2' Mn1 . . . 40.3(13) ?
    Br2 Br2' Mn1' . . . 48.9(14) ?
    Mn1 Br2' Mn1' . . . 11.2(3) ?
    Br1 Mn1' Br2 . . . 118.6(6) ?
    Br1 Mn1' Mn1 . . . 99.8(15) ?
    Br1 Mn1' P1 . . . 108.1(5) ?
    Br1 Mn1' Br1' . . . 19.1(2) ?
    Br1 Mn1' Br2' . . . 120.1(6) ?
    Br1 Mn1' O . . . 71.0(12) ?
    Br2 Mn1' Mn1 . . . 106.8(13) ?
    Br2 Mn1' P1 . . . 118.4(6) ?
    Br2 Mn1' Br1' . . . 111.1(6) ?
    Br2 Mn1' Br2' . . . 8.6(3) ?
    Br2 Mn1' O . . . 99.5(11) ?
    Mn1 Mn1' P1 . . . 102.2(13) ?
    Mn1 Mn1' Br1' . . . 118.7(15) ?
    Mn1 Mn1' Br2' . . . 113.8(14) ?
    Mn1 Mn1' O . . . 37.6(15) ?
    P1 Mn1' Br1' . . . 99.9(5) ?
    P1 Mn1' Br2' . . . 111.0(6) ?
    P1 Mn1' O . . . 133.6(11) ?
    Br1' Mn1' Br2' . . . 109.9(6) ?
    Br1' Mn1' O . . . 89.2(13) ?
    Br2' Mn1' O . . . 108.1(11) ?
    Mn1 O P2 . . . 121(3) ?
    Mn1 O Mn1' . . . 12.7(5) ?
    P2 O Mn1' . . . 132(3) ?
loop_
    _geom_torsion_atom_site_label_1
    _geom_torsion_atom_site_label_2
    _geom_torsion_atom_site_label_3
    _geom_torsion_atom_site_label_4
    _geom_torsion_site_symmetry_1
    _geom_torsion_site_symmetry_2
    _geom_torsion_site_symmetry_3
    _geom_torsion_site_symmetry_4
    _geom_torsion
    _geom_torsion_publ_flag
    ? ? ? ? ? ? ? ? ? ?
loop_
    _geom_hbond_atom_site_label_D
    _geom_hbond_atom_site_label_H
    _geom_hbond_atom_site_label_A
    _geom_hbond_site_symmetry_D
    _geom_hbond_site_symmetry_H
    _geom_hbond_site_symmetry_A
    _geom_hbond_distance_DH
    _geom_hbond_distance_HA
    _geom_hbond_distance_DA
    _geom_hbond_angle_DHA
    _geom_hbond_publ_flag
    N2 H1N2 Br1 . . 4_554 0.83(3) 2.80(3) 3.625(2) 173(2) yes
    N2 H1N2 Br1' . . 4_554 0.83(3) 2.81(3) 3.629(7) 169(3) yes
    N3 H1N3 O1 . . . 0.78(4) 2.22(4) 2.990(4) 171(3) yes
data_global
_journal_data_validation_number     ?
_journal_date_recd_electronic     2017-07-30
_journal_date_accepted     2017-07-31
_journal_name_full     'Acta Crystallographica, Section E'
_journal_year     2017
_journal_volume     73
_journal_issue      9
_journal_page_first     1308
_journal_page_last     1311
_journal_paper_category     GM
_journal_paper_doi     10.1107/S2056989017011276
_journal_coeditor_code     SJ5533
_publ_contact_author_name     'Matthias Mastalir'
_publ_contact_author_address
;
Institute of Chemical Technologies and Analytics
TU Wien
Getreidemarkt 9/164-SC
A-1060 Vienna
Austria
;
_publ_contact_author_email     'matthias.mastalir@tuwien.ac.at'
_publ_contact_author_fax     '(+43) 1 58801 16399'
_publ_contact_author_phone     '(+43) 1 58801 163204'
_publ_section_title
;\
Crystal structure of the tetrahydrofuran disolvate of a 94:6 solid solution of
[<i>N</i>^2^,<i>N</i>^6^-bis(di-<i>tert</i>-butylphosphanyl)pyridine-2,6-\
diamine]dibromidomanganese(II) and its monophosphine oxide analogue
;
_publ_section_title_footnote     .
loop_
    _publ_author_name
    _publ_author_footnote
    _publ_author_address
    'Rotter, Markus' .
;
Institute of Applied Synthetic Chemistry, TU Wien, Getreidemarkt 9/163,
A-1060 Vienna,
Austria
;
    'Mastalir, Matthias' .
;
Institute of Applied Synthetic Chemistry, TU Wien, Getreidemarkt 9/163,
A-1060 Vienna,
Austria
;
    'Glatz, Mathias' .
;
Institute of Applied Synthetic Chemistry, TU Wien, Getreidemarkt 9/163,
A-1060 Vienna,
Austria
;
    'St\"oger, Berthold' .
;
X-Ray Centre, TU Wien, Getreidemarkt 9, A-1060 Vienna,
Austria
;
    'Kirchner, Karl' .
;
Institute of Applied Synthetic Chemistry, TU Wien, Getreidemarkt 9/163,
A-1060 Vienna,
Austria
;
_publ_section_synopsis
;\
The MnBr~2~ complex of
<i>N</i>^2^,<i>N</i>^6^-bis(di-<i>tert</i>-butylphosphanyl)pyridine-2,6-\
diamine (<b>1</b>\\cdotMnBr~2~) co-crystallizes with 5.69% of the
monophosphine oxide analogue (<b>1</b>O\\cdotMnBr~2~) and two tetrahydrofuran
(THF) molecules, namely
[<i>N</i>^2^,<i>N</i>^6^-bis(di-<i>tert</i>-butylphosphanyl)pyridine-2,6-\
diamine]dibromidomanganese(II)--[bis(di-<i>tert</i>-butylphosphanyl)({6-\
[(di-<i>tert</i>-butylphosphanyl)amino]pyridin-2-yl}amino)phosphine
oxide]dibromidomanganese(II)--tetrahydrofuran (0.94/0.06/2),
[MnBr~2~(C~21~H~41~N~3~P~2~)]~0.94~[MnBr~2~(C~21~H~41~N~3~OP~2~)]\
~0.06~\\cdot2C~4~H~8~O. The <b>1</b>\\cdotMnBr~2~ and <b>1</b>O\\cdotMnBr~2~
complexes are connected by weak N---H...Br hydrogen bonding into chains
extending along [001] with the THF molecules located between the layers
formed by these chains.
;
