# Supplementary material for: Crystal structure of the tetra­hydro­furan disolvate of a 94:6 solid solution of [N 2,N 6-bis­(di-tert-butyl­phosphan­yl)pyridine-2,6-di­amine]­dibromido­manganese(II) and its monophosphine oxide analogue
Source: Acta Crystallogr E Crystallogr Commun. 2017 Aug 8;73(Pt 9):1308–11. doi: 10.1107/S2056989017011276 (PMC5588568; doi:10.1107/S2056989017011276)
Supplement: Supplementary file 2 [file e-73-01308-Isup2.hkl]

#
# h,k,l, Fc-squared, Fo-squared, sigma(Fo-squared) and status flag
#
data_I
_shelx_title                             '   '
_shelx_refln_list_code                   4
_shelx_F_calc_maximum                    329.02
_exptl_crystal_F_000                     1574
_reflns_d_resolution_high                0.7582

loop_
 _symmetry_equiv_pos_as_xyz
 'x, y, z'
 '-x, y+1/2, -z+1/2'
 '-x, -y, -z'
 'x, -y+1/2, z+1/2'

_cell_length_a                           11.6496(7)
_cell_length_b                           18.5016(11)
_cell_length_c                           17.1626(9)
_cell_angle_alpha                        90
_cell_angle_beta                         105.1763(16)
_cell_angle_gamma                        90

_shelx_F_squared_multiplier              1.000

loop_
 _refln_index_h
 _refln_index_k
 _refln_index_l
 _refln_F_squared_calc
 _refln_F_squared_meas
 _refln_F_squared_sigma
 _refln_observed_status
   0   0   2   7653.89   8010.26     68.29 o
   0   0   4   2462.95   2581.85     28.72 o
   0   0   6  37956.80  39403.00    385.70 o
   0   0   8    214.04    215.34     14.58 o
   0   0  10   8912.92   8512.72    119.06 o
   0   0  12   8011.85   7957.54    124.31 o
   0   0  14    118.83    487.88     42.91 o
   0   0  16   1658.67   1484.96     77.20 o
   0   0  18    806.83    741.36     92.11 o
   0   0  20   3262.63   3085.44    193.68 o
   0   1   2  38660.80  42568.10    414.90 o
   0   1   3   5624.48   5486.72     52.27 o
   0   1   4  55655.10  58531.40    359.68 o
   0   1   5      5.90     12.34      5.60 <
   0   1   6   2429.54   2524.65     20.69 o
   0   1   7     97.44    104.31      7.83 o
   0   1   8   3203.03   2960.95     36.19 o
   0   1   9   9869.64   9463.81     91.75 o
   0   1  10     25.90     41.50     10.08 o
   0   1  11    441.82    692.01     21.76 o
   0   1  12     27.96    162.63     16.57 o
   0   1  13   1378.69   1584.78     32.28 o
   0   1  14   6696.50   6827.00     75.44 o
   0   1  15   2164.14   2159.02     48.29 o
   0   1  16     55.41     58.32     35.89 <
   0   1  17    602.78    528.26     42.88 o
   0   1  18     21.45     95.33     43.71 <
   0   1  19    185.27    180.57     62.81 <
   0   1  20     28.26    270.30     68.24 o
   0   1  21      1.17     31.40    100.94 <
   0   2   1   3442.47   3466.77     35.26 o
   0   2   2   3314.65   3023.75     39.27 o
   0   2   3   7874.10   7687.24     89.66 o
   0   2   4   3175.00   3443.22     31.22 o
   0   2   5   1606.61   1571.32     23.09 o
   0   2   6   3953.63   4014.10     43.40 o
   0   2   7   6194.75   5678.51     69.88 o
   0   2   8   1622.84   1428.88     26.63 o
   0   2   9    956.51   1258.40     21.89 o
   0   2  10   2877.41   2503.34     41.63 o
   0   2  11  14388.50  14442.50    146.64 o
   0   2  12   2830.11   2825.24     43.83 o
   0   2  13   6521.56   6397.44     96.45 o
   0   2  14   5981.79   6161.91     91.05 o
   0   2  15   1033.72   1136.15     51.01 o
   0   2  16    227.28    203.00     38.17 o
   0   2  17     11.20    113.28     40.32 <
   0   2  18    597.10    539.47     47.29 o
   0   2  19    858.41    812.02     69.68 o
   0   2  20   1076.88    997.08    114.59 o
   0   2  21    502.26    472.18    111.07 o
   0   3   1    911.50    861.37     14.30 o
   0   3   2    960.01    860.24     17.15 o
   0   3   3  27966.30  29296.50    282.07 o
   0   3   4  13961.70  14121.70    152.00 o
   0   3   5   2255.61   2231.92     30.75 o
   0   3   6    273.19    206.37     11.57 o
   0   3   7   3193.05   2965.43     42.70 o
   0   3   8   9964.78   9492.97    104.34 o
   0   3   9  16624.20  16290.80    161.81 o
   0   3  10  12232.20  12070.30    119.97 o
   0   3  11  10379.10  10608.90     96.73 o
   0   3  12    869.21    948.85     33.06 o
   0   3  13    362.49    542.84     27.20 o
   0   3  14    458.68   1078.95     54.62 o
   0   3  15   4037.85   4254.12     75.38 o
   0   3  16    245.17    252.35     40.36 o
   0   3  17   2864.01   2679.43     89.01 o
   0   3  18   1101.79   1019.51     53.15 o
   0   3  19    433.28    437.41     58.31 o
   0   3  20    575.02    652.75    108.67 o
   0   3  21     53.33    168.24    108.76 <
   0   4   0     12.48     -3.36     10.09 <
   0   4   1   1439.10   1438.97     17.95 o
   0   4   2   7409.03   7280.11     78.42 o
   0   4   3   9137.85   9326.98     90.30 o
   0   4   4   1398.79   1278.59     25.28 o
   0   4   5  15026.80  15444.00    161.37 o
   0   4   6   5693.29   5750.29     69.42 o
   0   4   7   2775.54   2552.69     38.00 o
   0   4   8  14411.60  13457.70    152.83 o
   0   4   9   2557.12   2585.22     36.49 o
   0   4  10   1078.49   1209.05     30.08 o
   0   4  11   6217.46   6166.39     67.43 o
   0   4  12   4848.22   5008.93     54.56 o
   0   4  13   8939.47   8623.75    104.84 o
   0   4  14  17582.30  17141.00    228.90 o
   0   4  15   8648.07   9167.72    144.13 o
   0   4  16     33.96     34.77     39.25 <
   0   4  17     48.05     58.32     42.62 <
   0   4  18    481.89    512.56     50.39 o
   0   4  19      1.98     20.19     60.56 <
   0   4  20     38.03    207.49    104.24 <
   0   4  21    506.15    582.09    117.67 o
   0   5   1  16198.50  17065.80    107.62 o
   0   5   2    154.71    155.90     10.09 o
   0   5   3   4328.53   4380.85     49.25 o
   0   5   4   7527.65   7695.09     77.60 o
   0   5   5    766.11    890.53     24.68 o
   0   5   6  13214.10  13480.20    146.17 o
   0   5   7   3391.18   3574.44     49.35 o
   0   5   8  10329.20  10355.50    100.22 o
   0   5   9   4185.45   4157.66     53.30 o
   0   5  10  24890.20  24119.40    284.04 o
   0   5  11  20469.70  19863.00    218.41 o
   0   5  12   4859.71   4735.27     63.13 o
   0   5  13    610.08    626.96     26.81 o
   0   5  14   2408.50   2910.47     60.37 o
   0   5  15    905.36   1020.63     51.00 o
   0   5  16   2003.22   1844.98     79.52 o
   0   5  17   1086.10   1206.81     59.94 o
   0   5  18   3391.19   3209.93    126.87 o
   0   5  19    852.22    888.28     73.91 o
   0   5  20    690.92    864.73     78.03 o
   0   5  21   2761.72   2381.09    205.37 o
   0   6   0    495.62    514.80     21.19 o
   0   6   1  12954.30  12988.90    121.27 o
   0   6   2  15822.40  15949.90    145.50 o
   0   6   3   4171.02   4131.86     46.92 o
   0   6   4    203.76    163.75     14.71 o
   0   6   5    915.36    895.01     27.10 o
   0   6   6   2510.21   2551.57     43.10 o
   0   6   7   1279.17   1258.40     36.08 o
   0   6   8   9288.50   9069.02    116.83 o
   0   6   9   1036.60    942.12     34.37 o
   0   6  10    596.62    554.06     27.16 o
   0   6  11   3605.23   3544.16     63.73 o
   0   6  12   6519.96   6389.59     85.65 o
   0   6  13   1032.15    989.22     32.88 o
   0   6  14   7901.32   7908.19     92.93 o
   0   6  15   3199.47   3130.30     71.48 o
   0   6  16    244.19    179.45     42.70 o
   0   6  17     57.63     31.40     58.33 <
   0   6  18    171.60    162.63     63.94 <
   0   6  19   3125.19   3205.45    137.46 o
   0   6  20    592.79    515.92     75.29 o
   0   6  21      8.18    181.69    119.96 <
   0   7   1   1654.46   1719.37     26.97 o
   0   7   2     55.23     32.53     11.24 <
   0   7   3  38692.50  38118.80    365.22 o
   0   7   4   1384.96   1148.49     31.70 o
   0   7   5   1582.47   1459.16     34.01 o
   0   7   6   1167.54   1052.03     33.54 o
   0   7   7   1852.86   1701.42     42.09 o
   0   7   8   2534.07   2423.71     58.45 o
   0   7   9    102.31      8.97     37.04 <
   0   7  10   3160.25   2959.82     57.83 o
   0   7  11   5114.43   4832.85     80.97 o
   0   7  12   3382.43   3494.81     65.74 o
   0   7  13    290.06    194.03     24.91 o
   0   7  14   5755.63   5441.86     85.26 o
   0   7  15     29.93      4.49     32.53 <
   0   7  16     64.34    141.32     60.53 <
   0   7  17      9.83    -47.11     61.68 <
   0   7  18    850.99    739.11     73.22 o
   0   7  19     22.41     40.38     69.54 <
   0   7  20    100.48     83.00     75.15 <
   0   8   0   9407.69   9789.07    118.73 o
   0   8   1  36598.80  37338.20    295.89 o
   0   8   2   3806.66   3812.22     49.23 o
   0   8   3   7902.51   8194.19     68.77 o
   0   8   4    851.35    924.17     27.41 o
   0   8   5   8021.84   8091.01     89.19 o
   0   8   6    464.01    403.77     20.52 o
   0   8   7   1517.72   1388.50     49.24 o
   0   8   8   2624.28   2579.61     84.48 o
   0   8   9   4083.21   3802.12    104.89 o
   0   8  10   2484.16   2117.52     93.23 o
   0   8  11   5300.80   5206.33     83.47 o
   0   8  12   1253.80   1085.68     38.37 o
   0   8  13     74.52     43.74     37.02 <
   0   8  14    211.39    257.96     33.56 o
   0   8  15      0.29    -26.92     42.62 <
   0   8  16    815.97    603.41     68.97 o
   0   8  17     50.21    -15.70     63.93 <
   0   8  18    144.21    139.07     70.66 <
   0   8  19   4344.03   4434.69    158.59 o
   0   8  20     91.25     91.97     78.51 <
   0   9   1   5078.60   5015.66     54.29 o
   0   9   2    837.26    928.66     31.85 o
   0   9   3  51189.10  51170.50    468.24 o
   0   9   4   2548.85   2572.88     36.56 o
   0   9   5   5675.72   5391.39     69.11 o
   0   9   6   2085.65   2000.88     46.97 o
   0   9   7   4830.43   4493.01     96.37 o
   0   9   8   1528.82   1464.77     78.83 o
   0   9   9      7.56    -59.44     41.48 <
   0   9  10   1574.60   1332.43     86.30 o
   0   9  11     57.70    -19.07     50.47 <
   0   9  12    358.62    351.05     39.27 o
   0   9  13   1772.24   1599.36     76.15 o
   0   9  14   3692.95   3426.40    124.28 o
   0   9  15   1026.71    805.29     53.69 o
   0   9  16   1636.94   1423.27     98.45 o
   0   9  17     68.12      2.24     68.42 <
   0   9  18    546.41    395.91     76.50 o
   0   9  19    778.69    817.62     84.02 o
   0   9  20    761.59    605.65     86.68 o
   0  10   0    981.39   1469.26     46.98 o
   0  10   1  37846.30  39060.90    296.94 o
   0  10   2      9.66     56.08     22.41 <
   0  10   3    280.80    234.41     21.45 o
   0  10   4    863.98    806.41     28.49 o
   0  10   5   2043.67   2017.70     48.52 o
   0  10   6   8044.96   8157.18    117.97 o
   0  10   7    316.97    182.82     36.12 o
   0  10   8    465.11    361.15     40.65 o
   0  10   9    745.90    613.50     53.15 o
   0  10  10    254.47    165.99     50.56 o
   0  10  11   9057.03   8448.79    191.41 o
   0  10  12   6996.70   6608.29    167.96 o
   0  10  13   2328.19   2124.25    115.44 o
   0  10  14    969.61    939.88     71.89 o
   0  10  15    375.73    195.15     67.48 <
   0  10  16   1237.36   1099.14     83.50 o
   0  10  17    648.73    550.69     77.59 o
   0  10  18     18.42     12.34     75.15 <
   0  10  19   1371.36   1347.01     94.31 o
   0  11   1   5963.91   6250.51     63.65 o
   0  11   2    374.28    540.60     23.79 o
   0  11   3  16348.10  16277.40    210.08 o
   0  11   4     12.98      8.97     28.04 <
   0  11   5     29.68     14.58     25.80 <
   0  11   6     36.05     21.31     28.04 <
   0  11   7   1574.92   1453.56     64.68 o
   0  11   8   5863.93   5504.67    105.08 o
   0  11   9     81.39     41.50     48.24 <
   0  11  10   4367.08   4046.63    127.31 o
   0  11  11   2286.13   1849.47    110.91 o
   0  11  12    342.31    392.55     62.73 o
   0  11  13   1384.19   1224.75     76.98 o
   0  11  14   1133.93    927.54     76.98 o
   0  11  15   1114.72    897.26     79.22 o
   0  11  16   3644.69   3322.09    145.60 o
   0  11  17    250.90    252.35     76.27 o
   0  11  18    969.93    918.57     88.75 o
   0  11  19    133.32    -80.75     81.87 <
   0  12   0   2838.18   2752.33     68.23 o
   0  12   1   1088.38   1102.50     36.90 o
   0  12   2   1462.29   1413.18     44.17 o
   0  12   3     86.98     90.85     24.67 o
   0  12   4   1502.03   1497.30     56.11 o
   0  12   5    105.49     78.51     31.42 <
   0  12   6   2300.34   2350.81     58.91 o
   0  12   7    363.11    323.01     33.75 o
   0  12   8    116.67     60.56     41.53 <
   0  12   9   1843.03   1751.89     75.72 o
   0  12  10    854.86    814.26     65.19 o
   0  12  11   2796.92   2861.13    121.85 o
   0  12  12   9470.13   9397.64    209.48 o
   0  12  13   5236.89   5296.06    154.24 o
   0  12  14   2226.77   2113.04    125.02 o
   0  12  15   1416.16   1331.30     87.83 o
   0  12  16    968.77    805.29     84.56 o
   0  12  17     13.08    -71.78     78.50 <
   0  12  18    103.94     31.40     83.01 <
   0  12  19    239.62   -117.76    126.74 <
   0  13   1    823.07    708.83     32.12 o
   0  13   2    168.83    124.49     28.10 o
   0  13   3   1033.75    965.67     36.39 o
   0  13   4    943.85   1176.53     39.82 o
   0  13   5  11977.40  11677.80    167.23 o
   0  13   6    535.92    647.15     42.19 o
   0  13   7    579.69    548.45     39.37 o
   0  13   8   4343.22   3963.63     83.62 o
   0  13   9   4688.88   4888.92    100.66 o
   0  13  10   2045.42   2135.47     99.31 o
   0  13  11  11750.10  12290.20    203.58 o
   0  13  12   1165.14   1306.63     99.34 o
   0  13  13     51.28    102.06     69.52 <
   0  13  14    112.01    121.13     72.90 <
   0  13  15    349.45    451.99     79.49 o
   0  13  16    682.41    524.90     82.17 o
   0  13  17   1451.81   1447.95     97.59 o
   0  13  18    646.00    578.73     89.85 o
   0  14   0    200.65    158.14     52.75 o
   0  14   1   1648.16   1740.68     63.27 o
   0  14   2   1976.18   2118.65     55.81 o
   0  14   3   1367.71   1155.22     45.30 o
   0  14   4    934.19    823.23     38.80 o
   0  14   5    247.60    180.57     32.64 o
   0  14   6    633.05    560.78     44.00 o
   0  14   7   6744.61   6671.10    115.54 o
   0  14   8     10.57     63.93     39.24 <
   0  14   9   4284.14   4617.50     83.96 o
   0  14  10    309.65    394.79     63.80 o
   0  14  11   1617.55   2018.83    108.06 o
   0  14  12   2034.41   2156.78    114.92 o
   0  14  13   2461.25   2542.60    121.80 o
   0  14  14   2091.15   2122.01    137.83 o
   0  14  15   1631.14   1375.05     94.16 o
   0  14  16   1289.86   1091.29     93.75 o
   0  14  17    404.45    314.04     88.70 o
   0  15   1    728.97    723.41     44.89 o
   0  15   2   2463.67   2591.95     73.98 o
   0  15   3    509.07    532.75     43.67 o
   0  15   4   1638.56   1561.23     59.99 o
   0  15   5   4690.61   4586.10     83.43 o
   0  15   6    162.85    151.41     35.90 o
   0  15   7      2.28     -8.97     44.86 <
   0  15   8    751.42    652.75     50.83 o
   0  15   9   1298.88   1339.15     83.95 o
   0  15  10    754.62    850.15     61.35 o
   0  15  11   2645.25   2446.14    120.00 o
   0  15  12     88.28    132.35     70.64 <
   0  15  13    258.00    211.98     74.06 <
   0  15  14     90.41     52.71     76.28 <
   0  15  15    686.28    446.39     83.40 o
   0  15  16    107.38    -50.47     80.75 <
   0  15  17    360.12    225.44     86.47 <
   0  16   0  11352.10  11583.60    232.49 o
   0  16   1    201.64    375.73     46.79 o
   0  16   2   5101.55   5418.31     99.91 o
   0  16   3   1301.52   1170.92     55.72 o
   0  16   4    279.61    232.16     44.93 o
   0  16   5    315.71    260.20     47.19 o
   0  16   6   1842.86   1640.86     74.15 o
   0  16   7    386.82    320.77     49.47 o
   0  16   8    193.66    261.33     66.11 o
   0  16   9   1511.77   1376.17     81.39 o
   0  16  10     45.78    118.89     70.63 <
   0  16  11    734.71    705.47     97.63 o
   0  16  12   1049.94   1047.55    107.68 o
   0  16  13      3.36   -102.06     98.68 <
   0  16  14     72.92      6.73     80.76 <
   0  16  15     13.25     -6.73     84.12 <
   0  16  16     18.46    -75.15     86.35 <
   0  17   1     74.29    174.96     48.15 o
   0  17   2   6418.57   6759.70    114.86 o
   0  17   3    685.33   1013.90     56.95 o
   0  17   4   6175.82   6054.24    117.22 o
   0  17   5    518.23    446.39     51.77 o
   0  17   6   1053.53   1078.95     60.44 o
   0  17   7     34.71    -32.53     66.17 <
   0  17   8    266.94    336.47     70.58 o
   0  17   9    173.92    167.11     71.78 <
   0  17  10      3.05    -20.19     74.02 <
   0  17  11     85.88     31.40     96.46 <
   0  17  12      7.10     60.56     98.69 <
   0  17  13    886.34    797.44    110.09 o
   0  17  14    111.17    -68.42    106.54 <
   0  17  15      2.65    -70.66    112.15 <
   0  18   0   7284.93   7589.67    184.02 o
   0  18   1    758.60   1247.19     67.48 o
   0  18   2   1380.41   1475.99     69.01 o
   0  18   3    316.75    416.10     53.65 o
   0  18   4    385.59    345.44     52.79 o
   0  18   5   1092.38   1177.65     63.52 o
   0  18   6   1157.19   1075.59     77.70 o
   0  18   7   2216.09   2327.26    118.31 o
   0  18   8     48.81     38.13     72.90 <
   0  18   9    368.50    394.79     80.72 o
   0  18  10    523.50    559.66     84.06 o
   0  18  11     86.65     77.39    100.94 <
   0  18  12    761.18    743.60    113.31 o
   0  18  13   1536.15   1354.86    122.81 o
   0  18  14      7.99    127.86    111.01 <
   0  19   1    510.16    659.48     59.03 o
   0  19   2   2591.60   2531.38     96.88 o
   0  19   3   1600.33   1832.65     83.95 o
   0  19   4   2225.32   2206.13     95.45 o
   0  19   5    610.62    496.86     74.24 o
   0  19   6    451.00    420.59     76.31 o
   0  19   7    428.27    420.59     75.16 o
   0  19   8    853.98    903.99     82.85 o
   0  19   9   2938.85   2852.15    133.96 o
   0  19  10     44.82     11.22     81.88 <
   0  19  11    763.49    767.15    113.27 o
   0  19  12     46.83     35.89    107.67 <
   0  19  13   1146.38   1344.76    125.08 o
   0  20   0   4892.08   5302.78    167.13 o
   0  20   1      6.37    128.98     58.27 <
   0  20   2    323.43    262.45     60.64 o
   0  20   3    277.86    180.57     59.54 o
   0  20   4    115.54     71.78     75.16 <
   0  20   5    771.62    666.21     82.12 o
   0  20   6    117.93     99.82     76.27 <
   0  20   7   1190.62   1080.07     88.97 o
   0  20   8    484.65    517.04     82.94 o
   0  20   9    794.60    898.38     88.33 o
   0  20  10   1086.18   1200.08     96.09 o
   0  20  11    405.63    458.72    113.22 o
   0  20  12   1132.80   1195.59    125.46 o
   0  21   1    179.76    240.02     65.00 o
   0  21   2     32.55     29.16     61.69 <
   0  21   3      2.66    -40.38     77.38 <
   0  21   4    185.36     86.36     80.79 <
   0  21   5   1424.37   1381.77     93.26 o
   0  21   6    264.60    257.96     83.00 o
   0  21   7    372.20    403.77     86.32 o
   0  21   8    201.96    299.46     86.28 o
   0  21   9   2576.35   2916.08    145.19 o
   0  21  10   1735.65   1962.75    119.05 o
   0  21  11    471.51    577.61    115.39 o
   0  22   0      5.98      6.73     91.97 <
   0  22   1   1040.77   1168.68     73.50 o
   0  22   2   1470.14   1585.90    104.97 o
   0  22   3    407.85    414.98     88.60 o
   0  22   4     11.44     63.93     82.99 <
   0  22   5    278.09    279.27     89.72 o
   0  22   6    194.68    254.60     88.56 <
   0  22   7     34.55     71.78     86.35 <
   0  22   8   2230.04   2298.10    132.03 o
   0  22   9    542.11    665.09     95.12 o
   0  23   1    597.92    441.90     92.19 o
   0  23   2     85.59     37.01     89.73 <
   0  23   3    536.80    468.82     92.07 o
   0  23   4   1014.17   1144.00    100.56 o
   0  23   5   1197.12   1266.25    100.71 o
   0  23   6   1447.85   1555.62    116.27 o
   0  23   7     63.14     97.58     91.96 <
   0  24   0     32.92    -35.89    183.94 <
   0  24   1    762.19    769.40    100.93 o
   0  24   2   1331.43   1258.40    104.54 o
   0  24   3    270.84    232.16     96.48 <
   1   0 -20   9257.72   9057.80    296.62 o
   1   0 -18  10420.10  10612.30    312.31 o
   1   0 -16    330.79    502.46     43.27 o
   1   0 -14   1132.80   1056.52     48.68 o
   1   0 -12    509.73    536.11     25.65 o
   1   0 -10     91.14     65.05     15.73 o
   1   0  -8  11621.60  12111.80    139.51 o
   1   0  -6   1307.01   1269.62     20.81 o
   1   0  -4  14087.20  14913.50    124.37 o
   1   0  -2   7020.19   6654.28     82.47 o
   1   0   2  20928.70  19678.00    353.71 o
   1   0   4      1.74     -1.12     11.22 <
   1   0   6   4545.55   3888.48     65.86 o
   1   0   8  22787.10  23943.30    265.54 o
   1   0  10  25847.80  24427.80    329.45 o
   1   0  12  34690.40  35723.10    481.52 o
   1   0  16   4520.50   4738.63    115.44 o
   1   0  18   6647.77   6292.01    232.55 o
   1   0  20     18.55    159.26     98.66 <
   1   1 -22   5685.29   6263.97    270.22 o
   1   1 -21     63.14    120.01    100.93 <
   1   1 -20    772.30   1699.18    115.96 o
   1   1 -19    687.61    749.21     67.12 o
   1   1 -18   1400.40   2381.09     76.25 o
   1   1 -17     21.49     14.58     38.13 <
   1   1 -16   3162.72   3224.51     81.23 o
   1   1 -15   1330.92   1415.42     49.85 o
   1   1 -14   1974.19   2000.88     38.89 o
   1   1 -13   1488.35   1380.65     33.75 o
   1   1 -12   1325.67   1243.82     29.01 o
   1   1 -11    190.11    203.00     12.28 o
   1   1 -10   9173.78   8936.67     83.41 o
   1   1  -9   1968.68   2111.92     19.93 o
   1   1  -8   1496.94   1509.63     21.07 o
   1   1  -7    672.53    820.99     12.31 o
   1   1  -6    144.86    142.44      6.74 o
   1   1  -5   1274.73   1218.03     15.81 o
   1   1  -4   7865.29   8251.39     49.14 o
   1   1  -3   2031.94   1911.16     21.16 o
   1   1  -2  34491.20  37139.70    247.48 o
   1   1  -1   1280.55   1427.76     19.87 o
   1   1   0    598.98    492.37     11.49 o
   1   1   2    151.15    162.63      8.92 o
   1   1   3    796.53    626.96     14.63 o
   1   1   4 107177.00 108251.00   1028.01 o
   1   1   5   1331.19   1266.25     19.15 o
   1   1   6   3160.23   3159.46     32.55 o
   1   1   7   2214.65   2484.28     19.50 o
   1   1   8   9398.56   9091.45     86.57 o
   1   1   9    139.81    142.44     11.21 o
   1   1  10    797.72   1404.21     22.98 o
   1   1  11   1063.95   1082.32     27.85 o
   1   1  12   6619.15   8012.50     47.35 o
   1   1  13    224.01    410.49     28.56 o
   1   1  14  24829.80  25291.40    242.14 o
   1   1  15   2805.51   2864.49     49.58 o
   1   1  16   1620.47   2085.00     73.06 o
   1   1  17   1622.72   1600.48     77.51 o
   1   1  18      1.45    268.05     60.35 o
   1   1  19   1059.78   1157.46     78.14 o
   1   1  20   1103.57   1112.60     81.84 o
   1   1  21     56.44    -19.07    106.55 <
   1   2 -22    219.45    652.75    121.77 o
   1   2 -21    106.20    178.33    106.52 <
   1   2 -20   5355.94   5478.87    231.40 o
   1   2 -19    190.41    361.15     63.71 o
   1   2 -18   6873.88   7270.02    130.04 o
   1   2 -17   1411.73   1351.49     73.20 o
   1   2 -16     27.49     74.02     36.99 <
   1   2 -15   1272.97   1489.45     51.14 o
   1   2 -14   6659.05   6499.50     99.30 o
   1   2 -13    197.78    213.10     21.27 o
   1   2 -12    558.39    587.70     23.36 o
   1   2 -11   5873.27   5823.19     62.94 o
   1   2 -10      9.79     25.80     21.31 <
   1   2  -9    285.01    246.74     18.09 o
   1   2  -8  21301.50  22040.00    166.64 o
   1   2  -7   2226.32   2062.57     29.16 o
   1   2  -6     20.38      7.85      7.86 <
   1   2  -5  25647.60  27396.60    217.82 o
   1   2  -4    198.50    177.21      7.98 o
   1   2  -3   8072.47   8676.47     81.08 o
   1   2  -2    179.25    153.65      5.80 o
   1   2  -1      3.03      3.36      3.36 <
   1   2   0  75250.50  78869.90    667.47 o
   1   2   1   4769.50   4973.04     44.89 o
   1   2   2   2948.96   2825.24     37.39 o
   1   2   3  28606.90  28499.10    262.23 o
   1   2   4  18126.70  18532.80    171.57 o
   1   2   5   1604.85   1516.36     22.96 o
   1   2   6   5584.44   5273.62     57.68 o
   1   2   7    551.24    644.90     17.07 o
   1   2   8   8054.72   8946.77     49.05 o
   1   2   9   9343.60   9331.46     80.01 o
   1   2  10   5026.02   4825.00     53.39 o
   1   2  11    637.45    739.11     21.56 o
   1   2  12   8558.67   8566.55     85.03 o
   1   2  13  11815.70  11767.50    156.87 o
   1   2  15   3428.43   3655.20     71.04 o
   1   2  16   1536.28   1556.74     72.79 o
   1   2  17     93.20    172.72     43.67 o
   1   2  18   1190.43   1247.19     70.40 o
   1   2  19    764.41    899.50     72.48 o
   1   2  20    375.39    266.93    105.51 <
   1   2  21   1342.36   1431.12    133.22 o
   1   3 -22   1951.94   1667.78    143.37 o
   1   3 -21     31.73     65.05    107.67 <
   1   3 -20    186.77    308.43    101.98 o
   1   3 -19    161.61    134.59     48.25 <
   1   3 -18     16.76     87.48     43.71 <
   1   3 -17    488.64    437.41     45.00 o
   1   3 -16    484.32    503.58     41.44 o
   1   3 -15   1894.04   1925.74     50.15 o
   1   3 -14    111.16    274.79     49.15 o
   1   3 -13    597.43    580.97     21.43 o
   1   3 -12   6188.50   6489.41     61.73 o
   1   3 -11  10002.90  10146.80     95.86 o
   1   3 -10  38183.20  39129.30    304.75 o
   1   3  -9  25286.80  25707.50    208.75 o
   1   3  -8   3072.72   2848.79     39.47 o
   1   3  -7   6555.74   6661.01     69.14 o
   1   3  -6     64.94     50.47      9.00 o
   1   3  -5      9.84     26.92     10.08 <
   1   3  -4   3485.22   3519.49     43.00 o
   1   3  -3    887.18    734.63     17.62 o
   1   3  -2   7327.04   7668.18     61.47 o
   1   3  -1    124.79    125.62      6.73 o
   1   3   0  40954.10  41874.90    351.13 o
   1   3   1  19368.80  20122.10    177.27 o
   1   3   2  23133.00  24127.20    188.96 o
   1   3   3   2234.63   2220.71     29.44 o
   1   3   4   9603.37   9452.59    110.08 o
   1   3   5   2956.08   2928.42     37.59 o
   1   3   6   7940.93   7946.33     83.98 o
   1   3   7    104.46     88.60     12.37 o
   1   3   8     11.20     14.58     13.46 <
   1   3   9    157.48     68.42     14.74 o
   1   3  10   1264.38   1237.09     36.14 o
   1   3  11   7203.37   6881.96     93.04 o
   1   3  12    617.65    694.25     30.97 o
   1   3  13   2055.12   2248.75     47.01 o
   1   3  14   8058.18   7697.34    106.05 o
   1   3  15    603.21    666.21     42.36 o
   1   3  16    276.56    214.22     41.59 o
   1   3  17   2077.88   1868.54     83.19 o
   1   3  18    789.41    789.59     52.71 o
   1   3  19   2846.74   3315.36    124.73 o
   1   3  20      9.70    171.60    105.38 <
   1   3  21   1006.76   1029.60    128.93 o
   1   4 -21    109.11    246.74    113.21 <
   1   4 -20    146.69    -30.28     78.53 <
   1   4 -19      1.29    -45.98     60.56 <
   1   4 -18    140.21     78.51     44.90 <
   1   4 -17      4.70    -23.55     40.37 <
   1   4 -16   1420.26   1132.79     56.64 o
   1   4 -15   2597.51   2452.87     65.42 o
   1   4 -14  15420.50  15612.30    174.96 o
   1   4 -13   4976.79   4847.43     61.15 o
   1   4 -12   8570.83   8244.66     93.37 o
   1   4 -11   4474.18   4783.50     47.41 o
   1   4 -10   1667.08   1716.00     28.39 o
   1   4  -9   2546.46   2982.26     29.69 o
   1   4  -8  15178.30  14623.00    153.02 o
   1   4  -7   8574.20   8265.97     95.02 o
   1   4  -6  23858.90  24780.00    247.06 o
   1   4  -5   2839.26   2928.42     38.63 o
   1   4  -4   5884.18   6037.41     61.18 o
   1   4  -3  11909.10  12153.30    115.64 o
   1   4  -2  10250.40  10106.50     98.26 o
   1   4  -1   3788.51   4107.19     27.82 o
   1   4   0   5292.12   5477.75     44.85 o
   1   4   1   1820.03   1770.96     24.53 o
   1   4   2   2574.18   2230.80     35.78 o
   1   4   3  12630.00  12409.10    131.34 o
   1   4   4  21949.10  21720.30    222.52 o
   1   4   5   7190.54   7148.89     85.06 o
   1   4   6    823.32    660.60     24.83 o
   1   4   7    118.72     87.48     14.64 o
   1   4   8   2707.75   2391.19     44.30 o
   1   4   9   2425.13   2339.60     49.33 o
   1   4  10     58.17     38.13     17.96 <
   1   4  11   5106.62   4755.46     82.03 o
   1   4  12   1274.18   1155.22     43.50 o
   1   4  13   2945.17   2861.13     63.83 o
   1   4  14   3839.39   4056.72     73.18 o
   1   4  15   4536.52   4297.86    100.39 o
   1   4  16    132.28    146.93     42.61 o
   1   4  17     28.09    106.55     44.83 <
   1   4  18      1.69     32.53     51.59 <
   1   4  19    109.19    158.14     65.02 <
   1   4  20     22.90     71.78    104.30 <
   1   4  21    650.83    616.86    122.30 o
   1   5 -21   1377.89   1348.13    133.55 o
   1   5 -20      1.33    -28.04     68.41 <
   1   5 -19     14.87     66.17     65.04 <
   1   5 -18    212.03     88.60     61.76 <
   1   5 -17    444.07    357.78     46.18 o
   1   5 -16    957.11    898.38     52.99 o
   1   5 -15     22.85    -20.19     30.28 <
   1   5 -14   2948.01   3169.56     49.12 o
   1   5 -13     56.12     65.05     20.18 o
   1   5 -12   1069.84   1177.65     34.96 o
   1   5 -11  15602.40  15402.50    152.43 o
   1   5 -10  24761.30  24048.70    260.61 o
   1   5  -9  16643.80  15902.70    181.19 o
   1   5  -8  12283.30  11352.50    151.69 o
   1   5  -7   6775.08   6431.08     86.85 o
   1   5  -6    593.36    511.44     20.76 o
   1   5  -5   1000.05    907.35     25.60 o
   1   5  -4    183.95    180.57     12.35 o
   1   5  -3   6036.40   6122.65     64.02 o
   1   5  -2   1573.83   1534.31     22.06 o
   1   5  -1    280.25    298.34     12.22 o
   1   5   0  74508.20  76791.70    573.68 o
   1   5   1  26183.10  27841.90    201.69 o
   1   5   2   7866.93   7329.46     90.23 o
   1   5   3   6989.62   6848.31     76.38 o
   1   5   4    253.62    290.49     14.39 o
   1   5   5    354.08    297.22     16.00 o
   1   5   6  22913.60  21880.70    264.29 o
   1   5   7     46.01    -15.70     14.59 <
   1   5   8    326.46    375.73     18.82 o
   1   5   9     33.21    -23.55     20.18 <
   1   5  10   2431.75   2188.18     54.37 o
   1   5  11    518.91    487.88     28.19 o
   1   5  12   3765.09   3516.12     83.66 o
   1   5  13   1458.61   1369.44     54.45 o
   1   5  14   1668.00   1637.49     60.79 o
   1   5  15   1036.78   1002.68     54.01 o
   1   5  16    252.84    246.74     44.87 o
   1   5  17   1090.25    893.89     53.66 o
   1   5  18   2425.64   2275.67    118.55 o
   1   5  19    914.95    836.69     74.27 o
   1   5  20    308.56    330.86     85.22 o
   1   6 -21    412.61    537.23    120.99 o
   1   6 -20    327.18    338.71     74.01 o
   1   6 -19   2667.48   2635.69    128.03 o
   1   6 -18    312.86    255.72     66.24 o
   1   6 -17   2175.97   2219.59    114.18 o
   1   6 -16    322.84    244.50     34.93 o
   1   6 -15   1560.19   1354.86     54.17 o
   1   6 -14   4360.84   4263.09     70.03 o
   1   6 -13   6283.85   5823.19     88.37 o
   1   6 -12   8242.11   8253.64    101.81 o
   1   6 -11    541.24    504.71     28.22 o
   1   6 -10   4169.98   4083.64     65.39 o
   1   6  -9   1387.01   1304.39     46.62 o
   1   6  -8   1618.33   1428.88     40.06 o
   1   6  -7  12779.60  12403.40    166.97 o
   1   6  -6  18107.20  18025.90    184.95 o
   1   6  -5    114.73     95.33     14.62 o
   1   6  -4   9320.47   9514.28     87.69 o
   1   6  -3  17755.90  18233.40    170.97 o
   1   6  -2    297.37    293.85     12.36 o
   1   6  -1  36928.50  38944.30    325.55 o
   1   6   0    428.23    469.94     14.23 o
   1   6   1    362.29    302.82     11.66 o
   1   6   2   2892.76   2963.19     34.32 o
   1   6   3   5000.01   4748.73     60.56 o
   1   6   4   6681.70   6331.26     78.73 o
   1   6   5   3862.53   3695.57     51.57 o
   1   6   6    171.27    179.45     17.92 o
   1   6   7   2526.13   2255.48     46.42 o
   1   6   8   9906.50   9746.45    132.18 o
   1   6   9    645.20    510.31     33.13 o
   1   6  10   1829.96   1693.57     57.20 o
   1   6  11   7043.25   6608.29    121.05 o
   1   6  12    549.71    616.86     32.20 o
   1   6  13     28.73     30.28     28.04 <
   1   6  14   4480.25   4422.35     99.39 o
   1   6  15   1039.87    879.31     54.57 o
   1   6  16    768.66    665.09     49.74 o
   1   6  17   1394.36   1249.43     75.81 o
   1   6  18     13.41     40.38     63.93 <
   1   6  19    593.14    629.20     75.07 o
   1   6  20     56.69      8.97     71.78 <
   1   7 -21   7662.60   7635.65    201.04 o
   1   7 -20    318.05     72.90     75.28 <
   1   7 -19    177.61    141.32     70.68 <
   1   7 -18    117.24     87.48     66.18 <
   1   7 -17    464.28    394.79     66.29 o
   1   7 -16    113.30    -17.95     42.64 <
   1   7 -15   2910.41   2901.50     70.76 o
   1   7 -14   2812.99   2700.74     58.62 o
   1   7 -13   3018.51   2737.75     65.03 o
   1   7 -12      4.30     15.70     24.67 <
   1   7 -11  10826.90  10177.10    147.36 o
   1   7 -10   2609.43   2449.51     87.59 o
   1   7  -9   1338.33   1149.61     57.16 o
   1   7  -8   2030.70   2101.82     49.68 o
   1   7  -7   1074.56   1065.49     35.96 o
   1   7  -6    667.11    675.18     26.86 o
   1   7  -5    941.76    845.66     28.83 o
   1   7  -4    498.36    537.23     21.05 o
   1   7  -3   4228.75   4024.19     50.61 o
   1   7  -2   1003.51   1154.10     20.36 o
   1   7  -1   3980.57   4032.05     43.62 o
   1   7   0  10897.40  11441.10     92.58 o
   1   7   1   6700.13   6754.10     66.98 o
   1   7   2     33.30     71.78     13.41 o
   1   7   3  36743.00  37316.90    353.27 o
   1   7   4    217.12    207.49     15.74 o
   1   7   5   8677.97   7951.93    104.05 o
   1   7   6   7593.19   7344.04     88.74 o
   1   7   7   3976.79   3944.56     58.90 o
   1   7   8   1343.60   1296.54     48.57 o
   1   7   9      2.17    -21.31     25.79 <
   1   7  10   1682.73   1591.51     60.10 o
   1   7  11    678.31    546.21     37.57 o
   1   7  12   3696.48   3755.02     85.68 o
   1   7  13   5691.17   5339.80     95.25 o
   1   7  14   1556.87   1435.61     75.78 o
   1   7  15   5876.02   5860.20    119.09 o
   1   7  16    237.87    237.77     62.81 o
   1   7  17     89.73     75.15     63.93 <
   1   7  18    975.16    816.50     76.75 o
   1   7  19    138.07    125.62     70.67 <
   1   7  20     57.50    -43.74     76.26 <
   1   8 -20      1.59    -41.50     75.14 <
   1   8 -19   5791.90   5370.08    170.78 o
   1   8 -18    215.79    185.06     69.56 <
   1   8 -17   2388.60   2059.20    122.69 o
   1   8 -16    418.92    321.89     48.42 o
   1   8 -15    102.16    111.04     43.74 <
   1   8 -14    113.65    112.16     32.53 o
   1   8 -13    687.23    630.32     36.16 o
   1   8 -12    497.73    490.13     32.56 o
   1   8 -11    729.60    610.13     53.11 o
   1   8 -10    318.96    331.98     44.84 o
   1   8  -9   4952.47   4208.13    114.55 o
   1   8  -8    777.69    644.90     39.87 o
   1   8  -7   5814.65   5804.13     79.84 o
   1   8  -6    106.31     56.08     18.00 o
   1   8  -5   8914.41   8742.64     94.11 o
   1   8  -4   1820.47   1640.86     37.04 o
   1   8  -3    910.63    942.12     25.49 o
   1   8  -2   2337.99   2346.32     31.24 o
   1   8  -1   8281.83   8331.02     75.97 o
   1   8   0   8801.05   8668.62     84.48 o
   1   8   1  31696.60  30590.80    312.26 o
   1   8   2   1043.17    918.57     28.08 o
   1   8   3    742.72    675.18     25.18 o
   1   8   4    560.33    585.46     22.26 o
   1   8   5   2038.19   1792.27     39.17 o
   1   8   6     59.12     31.40     19.08 <
   1   8   7  11414.90  10370.00    175.01 o
   1   8   8     14.85      8.97     25.80 <
   1   8   9   2877.89   2726.54     70.03 o
   1   8  10     60.89     32.53     31.41 <
   1   8  11  21495.10  20562.90    317.38 o
   1   8  12    428.10    484.52     40.20 o
   1   8  13   1454.95   1423.27     73.07 o
   1   8  14    529.32    413.86     36.28 o
   1   8  15    980.86    917.45     69.77 o
   1   8  16    314.31    233.29     66.26 o
   1   8  17   5375.42   5259.04    160.29 o
   1   8  18   1189.46   1004.93     81.40 o
   1   8  19     34.56   -103.18     72.87 <
   1   8  20     30.69    -67.29     77.38 <
   1   9 -20      4.08    -74.02     79.62 <
   1   9 -19    625.85    603.41     80.80 o
   1   9 -18    123.14     65.05     72.92 <
   1   9 -17   1913.11   1838.25    108.02 o
   1   9 -16      3.48    -30.28     47.10 <
   1   9 -15   4241.85   3964.75    106.05 o
   1   9 -14    356.70    217.59     59.61 o
   1   9 -13    134.27    120.01     38.15 o
   1   9 -12   1587.18   1347.01     85.20 o
   1   9 -11   4503.07   3851.47    123.62 o
   1   9 -10    944.84    875.95     55.26 o
   1   9  -9    255.36    275.91     44.83 o
   1   9  -8   3273.10   3248.07     79.90 o
   1   9  -7    296.36    159.26     28.31 o
   1   9  -6    180.29    117.76     21.42 o
   1   9  -5   2177.39   2023.31     43.50 o
   1   9  -4     24.07    -19.07     15.70 <
   1   9  -3  16335.90  15861.20    163.23 o
   1   9  -2  15972.60  16231.40    136.77 o
   1   9  -1   4435.78   4500.86     44.26 o
   1   9   0    281.16    286.00     17.92 o
   1   9   1     96.72     97.58     15.70 o
   1   9   2    344.30    416.10     18.67 o
   1   9   3  45054.80  45538.00    402.97 o
   1   9   4   1997.90   1895.45     38.41 o
   1   9   5  11343.60  10684.10    142.07 o
   1   9   6    673.61    657.24     30.38 o
   1   9   7   4540.92   4259.72     77.25 o
   1   9   8    208.44    213.10     29.15 o
   1   9   9    887.77    687.52     38.08 o
   1   9  10    687.67    647.15     40.55 o
   1   9  11    986.69    925.29     45.21 o
   1   9  12    671.30    577.61     45.20 o
   1   9  13   5988.92   5652.71    117.75 o
   1   9  14   1213.66   1109.23     73.34 o
   1   9  15  12848.20  12571.70    263.77 o
   1   9  16   1121.19    910.72     76.99 o
   1   9  17     46.51    186.18     71.71 <
   1   9  18     65.81    109.91     75.13 <
   1   9  19     60.69     89.73     77.38 <
   1  10 -20     73.32     44.86     84.12 <
   1  10 -19   4003.87   3821.19    160.45 o
   1  10 -18    181.93     45.98     75.19 <
   1  10 -17    604.48    450.87     76.54 o
   1  10 -16    486.07    406.01     54.01 o
   1  10 -15    382.57    180.57     67.49 <
   1  10 -14     53.27     -3.36     61.69 <
   1  10 -13     69.90     -8.97     58.33 <
   1  10 -12   2403.25   1843.86    108.26 o
   1  10 -11      3.63    -78.51     51.57 <
   1  10 -10    124.29     71.78     49.37 <
   1  10  -9   2046.16   1995.27     91.15 o
   1  10  -8    408.49    394.79     37.05 o
   1  10  -7   1253.99   1239.34     55.05 o
   1  10  -6   9717.82   9624.19    137.48 o
   1  10  -5   2362.52   2139.96     51.94 o
   1  10  -4   8448.46   8434.21     87.85 o
   1  10  -3     14.58     -6.73     16.82 <
   1  10  -2    381.18    401.52     16.70 o
   1  10  -1   8318.59   8179.61     83.37 o
   1  10   0   1682.43   1776.57     31.15 o
   1  10   1  39779.50  39768.60    395.08 o
   1  10   2   1128.92   1437.85     30.20 o
   1  10   3   2149.33   2227.44     39.22 o
   1  10   4    118.34    139.07     24.64 o
   1  10   5   1220.45   1181.01     44.03 o
   1  10   6    740.31    735.75     32.55 o
   1  10   7   5423.97   5361.11     88.51 o
   1  10   8    394.82    218.71     46.27 o
   1  10   9   1175.17   1068.86     72.22 o
   1  10  10     11.78    -35.89     33.64 <
   1  10  11  21337.80  20440.60    316.66 o
   1  10  12    505.75    264.69     59.82 o
   1  10  13   2903.76   2667.09    124.77 o
   1  10  14   1871.58   1864.05    118.92 o
   1  10  15   1044.53    897.26     77.87 o
   1  10  16    964.17   1016.14     81.71 o
   1  10  17   2829.40   3033.85    140.17 o
   1  10  18    396.41    379.09     80.78 o
   1  10  19     96.78     90.85     81.88 <
   1  11 -19    508.04    518.16     86.34 o
   1  11 -18     33.33   -105.43     77.36 <
   1  11 -17     97.58    -71.78     72.89 <
   1  11 -16    404.63    266.93     75.30 o
   1  11 -15     95.48     22.43     68.43 <
   1  11 -14    593.36    574.24     70.70 o
   1  11 -13   2070.69   1944.80    116.10 o
   1  11 -12    534.05    361.15     62.00 o
   1  11 -11   3841.89   3633.89    126.13 o
   1  11 -10   1080.46    915.20     63.49 o
   1  11  -9   1355.25   1362.71     72.86 o
   1  11  -8  11319.20  11703.60    157.51 o
   1  11  -7   1875.49   1671.14     77.50 o
   1  11  -6   1580.08   1380.65     70.64 o
   1  11  -5    448.43    330.86     27.35 o
   1  11  -4    417.34    427.32     26.88 o
   1  11  -3   3070.90   2982.26     45.34 o
   1  11  -2   4291.48   3963.63     59.08 o
   1  11  -1     18.10     43.74     17.93 <
   1  11   0   3219.07   3202.08     46.30 o
   1  11   1    160.38    171.60     22.41 o
   1  11   2   2860.54   2913.84     53.07 o
   1  11   3   8791.99   8567.68    112.37 o
   1  11   4    924.53    810.90     33.31 o
   1  11   5     16.65     -6.73     26.92 <
   1  11   6    156.75    158.14     29.16 o
   1  11   7   1597.00   1325.70     53.54 o
   1  11   8    312.82    236.65     32.69 o
   1  11   9   2440.74   2238.65     74.59 o
   1  11  10   2848.69   2621.11     80.57 o
   1  11  11    541.32    589.95     45.82 o
   1  11  12    516.15    397.04     64.15 o
   1  11  13    469.63    518.16     69.44 o
   1  11  14    170.93    316.28     69.39 o
   1  11  15   4929.76   4715.08    158.76 o
   1  11  16   4033.37   3858.20    152.62 o
   1  11  17    663.16    665.09     84.11 o
   1  11  18   2268.01   2022.19    122.26 o
   1  11  19      4.53     20.19     84.12 <
   1  12 -19    424.75    233.29     87.66 <
   1  12 -18     97.90     31.40     80.76 <
   1  12 -17    183.93    116.64     78.54 <
   1  12 -16    196.56     10.09     75.19 <
   1  12 -15     22.45   -126.74     70.62 <
   1  12 -14    106.89     31.40     69.55 <
   1  12 -13   6868.71   6449.03    175.85 o
   1  12 -12   2412.06   2328.38    121.56 o
   1  12 -11   1901.37   1977.33     98.30 o
   1  12 -10   1703.31   1602.72     92.44 o
   1  12  -9   2178.02   2132.11     78.84 o
   1  12  -8    587.54    538.35     52.85 o
   1  12  -7   7361.85   7410.22    138.39 o
   1  12  -6   5802.37   5814.22     95.14 o
   1  12  -5   1626.96   1606.09     57.36 o
   1  12  -4   6155.41   5965.63     78.04 o
   1  12  -3   2073.45   1948.17     49.59 o
   1  12  -2   1155.82   1131.66     42.79 o
   1  12  -1   1267.88   1385.14     37.01 o
   1  12   0    630.33    598.92     25.99 o
   1  12   1    137.42    145.80     24.66 o
   1  12   2     29.10     58.32     29.15 <
   1  12   3   6912.88   6982.90     92.82 o
   1  12   4    271.65    271.42     30.28 o
   1  12   5   1648.71   1484.96     55.07 o
   1  12   6      1.63    -23.55     30.28 <
   1  12   7     44.86     22.43     32.53 <
   1  12   8    353.34    302.82     36.01 o
   1  12   9   1755.04   1354.86     70.70 o
   1  12  10     50.45    -10.09     39.26 <
   1  12  11   2924.00   2631.20    120.67 o
   1  12  12   2951.43   2936.27    126.83 o
   1  12  13    829.08    702.10     75.48 o
   1  12  14   5665.64   5740.20    168.68 o
   1  12  15    134.87    181.69     75.12 <
   1  12  16    814.96    772.76     84.22 o
   1  12  17    476.78    403.77     83.10 o
   1  12  18     37.03     -2.24     84.12 <
   1  13 -18     10.09   -134.59     82.96 <
   1  13 -17   1170.17    924.17     91.57 o
   1  13 -16     40.93    -44.86     76.26 <
   1  13 -15    982.94    607.89     81.66 o
   1  13 -14     53.16     12.34     71.78 <
   1  13 -13    445.50    338.71     67.45 o
   1  13 -12   2663.89   2627.84    111.26 o
   1  13 -11   8113.25   7680.51    162.67 o
   1  13 -10   3508.87   3654.08    141.46 o
   1  13  -9   5791.62   5687.48    129.10 o
   1  13  -8   3061.17   3126.94    101.53 o
   1  13  -7   2216.30   2203.89     58.45 o
   1  13  -6    542.89    460.96     32.85 o
   1  13  -5   1833.11   1705.91     52.73 o
   1  13  -4     62.41     12.34     26.93 <
   1  13  -3   1168.93   1068.86     40.00 o
   1  13  -2     72.21     52.71     26.93 <
   1  13  -1   5684.93   5543.92     83.32 o
   1  13   0   4290.45   4567.03     78.92 o
   1  13   1   4609.67   4878.83     70.42 o
   1  13   2   4655.67   4925.94     83.40 o
   1  13   3   3951.38   3989.43     79.12 o
   1  13   4    962.82    752.57     38.24 o
   1  13   5   6675.83   6619.51     97.48 o
   1  13   6     96.64     75.15     33.66 <
   1  13   7   3112.30   2889.17     73.11 o
   1  13   8    525.66    443.02     40.63 o
   1  13   9     23.40      4.49     38.13 <
   1  13  10   1209.10    934.27     71.72 o
   1  13  11   2197.17   1815.82    120.54 o
   1  13  12    340.56    197.40     69.67 <
   1  13  13    382.57    402.64     74.00 o
   1  13  14    551.44    619.11     80.62 o
   1  13  15    231.14    200.76     78.53 <
   1  13  16   1099.53    932.03     90.22 o
   1  13  17     47.77     44.86     81.88 <
   1  13  18    771.27    789.59     97.54 o
   1  14 -18    799.44    725.66    124.61 o
   1  14 -17    315.45    257.96    112.19 <
   1  14 -16   1159.57    917.45     92.67 o
   1  14 -15     54.99      6.73     74.03 <
   1  14 -14   2093.14   2215.10    153.19 o
   1  14 -13   6569.53   6685.68    195.22 o
   1  14 -12    445.59    370.12     87.57 o
   1  14 -11   3576.42   3359.10    152.72 o
   1  14 -10    117.44    270.30     62.67 o
   1  14  -9    112.77    190.67     58.26 o
   1  14  -8   6944.04   6458.00    103.94 o
   1  14  -7   6451.79   6567.92     93.19 o
   1  14  -6   1575.76   1689.08     56.32 o
   1  14  -5   1537.74   1497.30     51.91 o
   1  14  -4   2379.89   2070.42     61.32 o
   1  14  -3   2351.04   2261.09     59.26 o
   1  14  -2   3851.52   3887.36     70.13 o
   1  14  -1    662.96    736.87     44.55 o
   1  14   0    856.73    789.59     42.96 o
   1  14   1    339.43    286.00     38.25 o
   1  14   2     26.22     45.98     31.40 <
   1  14   3   8443.81   8363.55    129.26 o
   1  14   4   2867.09   2650.27     76.12 o
   1  14   5    536.55    586.58     37.93 o
   1  14   6   2283.89   2108.55     68.78 o
   1  14   7    845.31    726.78     45.40 o
   1  14   8   3466.85   3812.22     78.79 o
   1  14   9  10855.80  11083.40    144.62 o
   1  14  10    112.00    157.02     61.66 <
   1  14  11      4.00     45.98     65.05 <
   1  14  12    151.61    108.79     71.80 <
   1  14  13    125.12    176.09     76.24 <
   1  14  14    503.44    325.26     80.98 o
   1  14  15   1040.82   1041.94     90.84 o
   1  14  16      1.54      6.73     83.00 <
   1  14  17      8.20    -70.66     86.35 <
   1  15 -17    865.96   1053.15    124.10 o
   1  15 -16    229.89    186.18    105.45 <
   1  15 -15   1548.69   1665.53    136.46 o
   1  15 -14    277.02    347.69     98.64 o
   1  15 -13   1816.67   1943.68    128.48 o
   1  15 -12   3627.97   3657.44    164.70 o
   1  15 -11   1734.07   1783.30    122.06 o
   1  15 -10   1826.51   1903.30     99.43 o
   1  15  -9   2230.42   2249.87     97.46 o
   1  15  -8    345.21    348.81     47.10 o
   1  15  -7    672.42    674.06     41.49 o
   1  15  -6     20.90     44.86     34.76 <
   1  15  -5   2358.41   2113.04     63.97 o
   1  15  -4      5.71    -34.77     31.40 <
   1  15  -3     21.86    -61.69     39.24 <
   1  15  -2   2376.06   2155.66     73.58 o
   1  15  -1    951.49    903.99     48.47 o
   1  15   0   1616.56   1516.36     63.46 o
   1  15   1    558.15    597.80     44.72 o
   1  15   2   5600.98   5577.57    102.40 o
   1  15   3   1050.68   1140.64     52.21 o
   1  15   4   5128.70   4817.14    100.60 o
   1  15   5   6617.96   6517.44    115.93 o
   1  15   6    534.98    569.76     48.12 o
   1  15   7   3041.59   3107.87     78.94 o
   1  15   8    255.51    265.81     43.72 o
   1  15   9    391.05    412.74     57.16 o
   1  15  10     26.37     24.67     65.05 <
   1  15  11   1605.60   1908.91    115.38 o
   1  15  12    654.81    637.05     76.31 o
   1  15  13    219.68    190.67     75.17 <
   1  15  14   1945.23   1729.46    105.29 o
   1  15  15    198.50    144.68     84.15 <
   1  15  16     91.85      5.61     87.49 <
   1  16 -16    731.80    803.04    119.89 o
   1  16 -15    440.42    560.78    112.01 o
   1  16 -14    280.72    170.48    103.24 <
   1  16 -13     62.79     35.89     98.70 <
   1  16 -12      3.21    -40.38     90.84 <
   1  16 -11    488.39    549.57     96.37 o
   1  16 -10     76.87    170.48     68.36 <
   1  16  -9    346.56    260.20     66.27 o
   1  16  -8   1441.16   1500.66     86.09 o
   1  16  -7    433.78    370.12     47.25 o
   1  16  -6    356.87    314.04     40.47 o
   1  16  -5   1032.29   1011.66     55.06 o
   1  16  -4      9.62   -103.18     42.57 <
   1  16  -3    278.39    162.63     43.88 o
   1  16  -2   1296.54   1359.34     60.19 o
   1  16  -1    271.04    241.14     44.91 o
   1  16   0   6352.81   5899.46    114.26 o
   1  16   1    817.19    927.54     56.74 o
   1  16   2   3196.14   3245.82     85.86 o
   1  16   3   1908.96   1984.06     78.01 o
   1  16   4      0.51     34.77     44.86 <
   1  16   5     78.66     48.23     45.99 <
   1  16   6   1476.28   1528.70     66.98 o
   1  16   7    183.82    223.19     51.55 o
   1  16   8   1771.95   1890.97     87.94 o
   1  16   9   6367.25   6775.41    127.94 o
   1  16  10   4077.00   4355.06    132.22 o
   1  16  11    184.44    316.28     75.02 o
   1  16  12    955.89    866.97     83.25 o
   1  16  13      7.59    -44.86     77.38 <
   1  16  14      1.00    -35.89     81.87 <
   1  16  15    236.87    140.20     85.29 <
   1  16  16   1012.99    860.24    100.19 o
   1  17 -15      1.59     51.59    108.79 <
   1  17 -14    256.12    178.33    105.47 <
   1  17 -13    552.87    558.54    105.42 o
   1  17 -12   1609.48   1580.29    114.51 o
   1  17 -11    108.07     96.46     93.09 <
   1  17 -10    404.69    386.94     77.41 o
   1  17  -9   1662.46   1681.23     86.26 o
   1  17  -8    125.33     74.02     66.19 <
   1  17  -7    669.46    579.85     68.63 o
   1  17  -6    652.04    700.98     53.67 o
   1  17  -5   1567.79   1793.39     80.60 o
   1  17  -4     19.24     35.89     48.22 <
   1  17  -3   2529.54   2678.31     84.01 o
   1  17  -2   1925.54   1791.15     81.56 o
   1  17  -1   1106.50   1177.65     57.94 o
   1  17   0    595.83    541.72     50.63 o
   1  17   1      8.84     75.15     47.09 <
   1  17   2   4651.30   5048.19    101.55 o
   1  17   3    173.96    264.69     49.23 o
   1  17   4   4143.79   4084.76    100.46 o
   1  17   5    359.67    343.20     52.74 o
   1  17   6   1809.32   1841.62     80.56 o
   1  17   7    134.18     45.98     67.32 <
   1  17   8    459.27    355.54     71.93 o
   1  17   9     38.72     74.02     74.02 <
   1  17  10     80.52    151.41     76.24 <
   1  17  11      0.47     37.01     76.26 <
   1  17  12   1921.26   2130.98    121.31 o
   1  17  13      0.34   -142.44     80.71 <
   1  17  14   2627.27   2549.33    142.82 o
   1  17  15     98.15    -31.40     89.73 <
   1  18 -15    552.71    450.87    117.88 o
   1  18 -14      1.74     94.21    108.78 <
   1  18 -13    837.80    961.19    115.26 o
   1  18 -12     20.31     24.67    102.06 <
   1  18 -11    180.77    131.22     98.72 <
   1  18 -10     46.87     66.17     76.26 <
   1  18  -9     26.95     59.44     71.77 <
   1  18  -8    640.99    520.41     74.27 o
   1  18  -7    631.88    769.40     73.66 o
   1  18  -6    265.88    255.72     68.43 o
   1  18  -5   6217.32   6396.32    119.75 o
   1  18  -4    226.31    231.04     51.59 o
   1  18  -3   1822.55   1911.16     85.84 o
   1  18  -2     13.28      2.24     51.59 <
   1  18  -1    644.92    718.93     54.71 o
   1  18   0   4204.79   4850.79    101.19 o
   1  18   1   3170.45   3952.41     93.00 o
   1  18   2   2949.45   3372.56     94.93 o
   1  18   3    361.15    394.79     54.89 o
   1  18   4      4.00    -26.92     51.59 <
   1  18   5   1418.05   1615.06     74.05 o
   1  18   6   1902.30   1849.47    105.68 o
   1  18   7    528.38    444.14     75.29 o
   1  18   8     86.21     57.20     76.27 <
   1  18   9    878.80    829.96     86.49 o
   1  18  10   2663.09   2844.30    134.71 o
   1  18  11    157.88    111.04    100.96 <
   1  18  12   1432.42   1191.11    118.46 o
   1  18  13    185.24    330.86    115.43 <
   1  18  14     44.34    -62.81    113.27 <
   1  19 -13    760.34    754.82    117.77 o
   1  19 -12    229.21    232.16    109.91 <
   1  19 -11    502.57    511.44     86.35 o
   1  19 -10    294.83    329.74     80.72 o
   1  19  -9   4630.51   4789.10    145.56 o
   1  19  -8     23.11     72.90     75.14 <
   1  19  -7   1649.34   1689.08     97.39 o
   1  19  -6    480.58    509.19     76.22 o
   1  19  -5    604.24    606.77     75.14 o
   1  19  -4    328.85    335.35     57.19 o
   1  19  -3   3763.06   4120.65    102.91 o
   1  19  -2   1697.75   2102.94     90.78 o
   1  19  -1   5316.31   5699.82    115.16 o
   1  19   0    179.51    370.12     56.93 o
   1  19   1   1028.63   1258.40     67.35 o
   1  19   2   1197.52   1309.99     73.51 o
   1  19   3     36.29     47.11     54.95 <
   1  19   4   1798.40   1892.09     80.18 o
   1  19   5     57.35    113.28     71.76 <
   1  19   6   1296.98   1306.63     85.20 o
   1  19   7    300.38    229.92     74.09 o
   1  19   8    357.83    398.16     79.58 o
   1  19   9      9.05    -34.77     80.75 <
   1  19  10    441.48    406.01     87.53 o
   1  19  11    184.17    282.64    109.85 <
   1  19  12    167.36    158.14    111.04 <
   1  19  13    466.11    423.95    117.81 o
   1  20 -12    464.80    480.03    111.02 o
   1  20 -11     55.63     25.80     85.24 <
   1  20 -10    641.54    613.50     88.66 o
   1  20  -9    141.96    287.12     82.88 o
   1  20  -8   2075.78   2031.16    119.09 o
   1  20  -7    472.14    454.24     79.66 o
   1  20  -6    189.12    195.15     79.63 <
   1  20  -5   3648.23   3905.31    136.04 o
   1  20  -4     46.57    127.86     75.12 <
   1  20  -3    798.76    900.62     65.82 o
   1  20  -2     41.76     91.97     58.30 <
   1  20  -1   1141.16   1165.31     72.80 o
   1  20   0   2165.12   2535.87    100.85 o
   1  20   1    274.09    220.95     59.50 o
   1  20   2    231.78    196.27     59.48 o
   1  20   3     11.09     10.09     59.44 <
   1  20   4    168.35    185.06     76.26 <
   1  20   5     51.14    -21.31     76.27 <
   1  20   6      1.21    -96.46     77.37 <
   1  20   7     96.14     29.16     78.52 <
   1  20   8    380.36    366.75     84.13 o
   1  20   9     23.35     48.23     84.11 <
   1  20  10    367.40    214.22     90.97 <
   1  20  11     17.18    -47.11    111.03 <
   1  21 -11    176.59    231.04     89.69 <
   1  21 -10   1089.72   1148.49     99.64 o
   1  21  -9   1455.85   1399.72     96.67 o
   1  21  -8    366.98    492.37     87.31 o
   1  21  -7    173.38     75.15     80.79 <
   1  21  -6     59.30     67.29     82.99 <
   1  21  -5    432.84    466.57     82.95 o
   1  21  -4    580.65    528.26     84.21 o
   1  21  -3    236.10    201.88     81.90 <
   1  21  -2     26.71     17.95     61.69 <
   1  21  -1    320.98    264.69     64.00 o
   1  21   0    484.69    670.70     66.84 o
   1  21   1    690.10    631.44     67.45 o
   1  21   2    542.28    448.63     66.35 o
   1  21   3    358.63    390.31     80.71 o
   1  21   4      4.48     31.40     79.63 <
   1  21   5   1247.18   1395.23     94.77 o
   1  21   6   1208.99   1283.08     93.95 o
   1  21   7     72.63     85.24     82.99 <
   1  21   8    102.08     50.47     85.25 <
   1  21   9    255.80    296.10     93.06 o
   1  21  10    615.13    435.17     95.58 o
   1  22  -9      4.80     86.36     88.59 <
   1  22  -8   2465.54   2754.58    144.39 o
   1  22  -7    104.57     81.87     88.61 <
   1  22  -6    112.41     78.51     85.25 <
   1  22  -5   1013.39    958.94     94.36 o
   1  22  -4    738.00    791.83     91.85 o
   1  22  -3    543.10    522.65     90.88 o
   1  22  -2     30.85    -21.31     83.00 <
   1  22  -1   1550.42   1530.94     83.09 o
   1  22   0     68.37     76.27     66.17 <
   1  22   1    141.90    260.20     68.31 o
   1  22   2   2738.16   3001.32    139.86 o
   1  22   3      2.96    113.28     85.21 <
   1  22   4   1772.41   1963.87    123.71 o
   1  22   5    132.28    254.60     89.65 <
   1  22   6     39.33    113.28     87.46 <
   1  22   7    243.88    395.91     91.82 o
   1  22   8   1113.62   1114.84    102.06 o
   1  23  -7     42.45    117.76     90.83 <
   1  23  -6     35.90     23.55     89.73 <
   1  23  -5    293.53    243.38     93.13 <
   1  23  -4    780.05    800.80     99.78 o
   1  23  -3      7.07   -115.52     87.45 <
   1  23  -2     69.81     50.47     90.85 <
   1  23  -1      2.37    -81.87     86.35 <
   1  23   0    766.27    737.99     76.34 o
   1  23   1    572.21    588.82     94.18 o
   1  23   2      6.87    117.76     89.70 <
   1  23   3   1008.47    939.88    100.00 o
   1  23   4    117.50    228.80     90.78 <
   1  23   5    759.66    992.59    101.50 o
   1  23   6   4090.96   4823.87    162.83 o
   1  24  -3     17.41    -62.81     95.33 <
   1  24  -2    210.78    165.99     95.36 <
   1  24  -1    795.52    936.51    105.11 o
   1  24   0    184.66     99.82    131.25 <
   1  24   1    522.56    329.74     95.55 o
   1  24   2    664.76    549.57    101.12 o
   1  24   3      7.02    -67.29     95.32 <
   2   0 -20   8463.67   8799.84    287.79 o
   2   0 -18  10693.20  10773.80    314.43 o
   2   0 -16     91.99    232.16     40.20 o
   2   0 -14   2766.25   3851.47     58.82 o
   2   0 -12  11829.70  12901.40    144.07 o
   2   0 -10  31202.80  33564.10    351.52 o
   2   0  -8  59249.50  58909.40    640.97 o
   2   0  -6    272.33    274.79     15.69 o
   2   0  -4  98402.40 105575.00    938.56 o
   2   0  -2   7486.83   9325.86     43.26 o
   2   0   0   1228.96   1422.15     22.92 o
   2   0   2  11652.60  11717.00    203.14 o
   2   0   4     15.39     16.82     14.58 <
   2   0   6   5356.50   6233.69     79.43 o
   2   0   8   6177.21   6976.17     93.46 o
   2   0  10   3724.40   3741.56     70.42 o
   2   0  12  21893.40  22276.60    311.34 o
   2   0  16   5833.00   6207.89    138.10 o
   2   0  18  12684.70  12567.20    366.71 o
   2   0  20    156.45    303.95    107.58 <
   2   1 -22   2602.59   2339.60    206.07 o
   2   1 -21     69.09    105.43    102.05 <
   2   1 -20    662.61   1152.97     75.70 o
   2   1 -19    665.07    621.35     66.28 o
   2   1 -18   2092.02   2956.46     80.14 o
   2   1 -17    961.32   1078.95     50.96 o
   2   1 -16   3292.22   3045.06     82.18 o
   2   1 -15     35.38     -4.49     25.80 <
   2   1 -14  17835.60  18261.40    173.59 o
   2   1 -13   1762.10   1766.47     34.71 o
   2   1 -12   5665.76   6004.89     53.66 o
   2   1 -11      3.25     13.46     11.21 <
   2   1 -10  22249.80  23166.00    145.02 o
   2   1  -9     55.72     61.69      8.96 o
   2   1  -8   4957.20   5466.53     27.93 o
   2   1  -7    289.82    330.86      8.58 o
   2   1  -6  72876.40  75538.90    437.16 o
   2   1  -5     38.83     40.38      6.73 o
   2   1  -4  27099.20  29910.00    119.05 o
   2   1  -3   2605.74   2968.80     22.51 o
   2   1  -2  15413.70  16745.00    109.70 o
   2   1  -1    156.52    226.56      7.35 o
   2   1   0      8.53    -22.43      4.46 <
   2   1   1    179.90    118.89      6.00 o
   2   1   2  17323.90  17266.60    188.71 o
   2   1   3   2854.28   2792.71     40.41 o
   2   1   4  35922.00  36254.80    428.88 o
   2   1   5  12131.90  11396.30    133.84 o
   2   1   6    270.29    372.36     15.10 o
   2   1   7    456.35    380.21     15.13 o
   2   1   8      8.81     77.39     15.64 o
   2   1   9    218.27    173.84     14.73 o
   2   1  10    868.33    978.01     29.36 o
   2   1  11    260.62    182.82     18.18 o
   2   1  12   2216.54   3470.14     24.92 o
   2   1  13    184.29    126.74     20.30 o
   2   1  14  17720.60  17644.50    184.77 o
   2   1  15     90.68    107.67     30.27 o
   2   1  16   7950.17   8712.36    112.36 o
   2   1  17     18.99     33.65     42.62 <
   2   1  19   1152.11   1083.44     81.00 o
   2   1  20    717.98    847.91     82.66 o
   2   2 -22    613.18    874.83    126.30 o
   2   2 -21   2110.82   2069.30    196.39 o
   2   2 -20   3312.65   3019.27    145.25 o
   2   2 -19    115.47    243.38     51.46 o
   2   2 -18   5541.35   5567.48    115.19 o
   2   2 -17   1769.41   1759.74     76.33 o
   2   2 -16    114.88    120.01     31.40 o
   2   2 -15    701.68    597.80     33.06 o
   2   2 -14   1555.12   1945.92     50.20 o
   2   2 -13   2386.72   2539.24     37.79 o
   2   2 -12    386.63    347.69     18.15 o
   2   2 -11   2954.57   2956.46     39.22 o
   2   2 -10   3716.93   4038.77     35.19 o
   2   2  -9     66.91     61.69     11.22 o
   2   2  -8  21902.50  23023.60    160.83 o
   2   2  -7     55.71     96.46     10.00 o
   2   2  -6   7570.17   7939.60     65.40 o
   2   2  -5  15924.40  15832.10    148.46 o
   2   2  -4   4412.87   4098.22     46.47 o
   2   2  -3  12833.80  14568.10     89.40 o
   2   2  -2    852.84    797.44     12.24 o
   2   2  -1  35248.30  36140.40    300.34 o
   2   2   0    376.02    343.20     11.49 o
   2   2   1   3235.91   2941.88     40.11 o
   2   2   2   6108.54   6016.10     70.56 o
   2   2   3  19900.40  19776.70    217.25 o
   2   2   4  27795.90  27083.70    309.95 o
   2   2   5    266.13    213.10     12.60 o
   2   2   6   6653.52   6791.11     69.42 o
   2   2   7      9.25     10.09     12.34 <
   2   2   8   4948.08   4907.99     58.11 o
   2   2   9   3302.69   3184.14     46.01 o
   2   2  10   1538.72   1397.48     30.97 o
   2   2  11    209.44    159.26     18.08 o
   2   2  12   5738.23   5810.86     69.05 o
   2   2  13    120.81    141.32     20.15 o
   2   2  14    428.93   1560.10    111.24 o
   2   2  15    558.83    537.23     42.69 o
   2   2  16   3750.02   4404.41     94.64 o
   2   2  17    271.36    213.10     46.06 o
   2   2  18   7565.14   7738.83    143.34 o
   2   2  19     19.35     71.78     68.40 <
   2   2  20     20.15     70.66    107.66 <
   2   3 -22   1301.23   1242.70    138.10 o
   2   3 -21     99.57     60.56    108.80 <
   2   3 -20    182.50     74.02    100.97 <
   2   3 -19   3911.14   3749.41    102.55 o
   2   3 -18   1420.82   1478.23     70.34 o
   2   3 -17   2889.04   2777.01     87.33 o
   2   3 -16   1702.23   1719.37     59.31 o
   2   3 -15     71.34     33.65     29.18 <
   2   3 -14     43.58     24.67     21.32 <
   2   3 -13    283.28    330.86     18.86 o
   2   3 -12    102.21     86.36     16.85 o
   2   3 -11    866.99    932.03     27.47 o
   2   3 -10  22432.20  22789.20    187.33 o
   2   3  -9   2904.56   2939.64     35.12 o
   2   3  -8    257.43    260.20     13.44 o
   2   3  -7  10760.20  11093.50     95.72 o
   2   3  -6    216.20    264.69     10.93 o
   2   3  -5    971.44   1044.18     21.53 o
   2   3  -4   2287.07   2217.34     31.63 o
   2   3  -3  10463.00  10567.40     94.52 o
   2   3  -2  11248.90  11871.80     82.29 o
   2   3  -1  71093.70  77113.60    493.93 o
   2   3   0  10992.10  11991.80     90.47 o
   2   3   1  35242.20  35691.70    337.53 o
   2   3   2  24692.90  23668.50    259.89 o
   2   3   3  17949.40  17606.40    200.06 o
   2   3   4   6818.45   6837.09     72.43 o
   2   3   5   1172.66   1212.42     21.86 o
   2   3   6   1752.82   1517.48     29.42 o
   2   3   7   2765.14   2519.05     40.37 o
   2   3   8   5646.30   5763.75     62.23 o
   2   3   9   2269.21   2394.55     36.01 o
   2   3  10   1829.98   1563.47     41.10 o
   2   3  11     39.80      2.24     20.20 <
   2   3  12     89.63    100.94     21.30 o
   2   3  13    820.40    782.86     33.88 o
   2   3  14   9680.49   9432.41    159.88 o
   2   3  15      1.35     56.08     39.24 <
   2   3  16     84.97    136.83     43.70 o
   2   3  17    297.40    245.62     47.18 o
   2   3  18     69.07    344.32     50.10 o
   2   3  19   1232.64   1306.63    125.41 o
   2   3  20   1124.09   1507.39    132.41 o
   2   4 -22   1301.65   1405.33    139.93 o
   2   4 -21   2147.21   1982.94    194.49 o
   2   4 -20    570.45    423.95     69.80 o
   2   4 -19    746.46    637.05     66.47 o
   2   4 -18    307.18    384.70     46.95 o
   2   4 -17    967.17   1045.30     57.96 o
   2   4 -16   3946.62   3943.44     93.13 o
   2   4 -15   1320.79   1184.38     51.35 o
   2   4 -14    192.98     71.78     22.59 o
   2   4 -13    181.88    152.53     19.13 o
   2   4 -12   5907.37   5283.72     74.13 o
   2   4 -11   2903.73   2884.68     38.52 o
   2   4 -10   1676.52   1616.18     30.05 o
   2   4  -9   1785.50   1792.27     27.92 o
   2   4  -8   5109.72   4914.72     54.34 o
   2   4  -7  11638.00  12021.00    103.24 o
   2   4  -6  13388.70  14418.90    101.88 o
   2   4  -5   6463.33   6671.10     72.51 o
   2   4  -4   8244.69   8103.35     81.26 o
   2   4  -3  17406.90  18325.30    155.52 o
   2   4  -2   5043.81   5397.00     37.96 o
   2   4  -1    157.76    192.91      7.63 o
   2   4   0  50555.90  52099.20    424.85 o
   2   4   1     76.78     17.95      9.04 <
   2   4   2  13036.60  12752.30    136.32 o
   2   4   3  27970.10  29083.40    255.72 o
   2   4   4  53195.60  52631.90    531.09 o
   2   4   5  28893.60  29431.10    306.25 o
   2   4   6   8051.10   8211.02    105.55 o
   2   4   7   5240.86   4984.26     71.22 o
   2   4   8   2127.85   2266.69     45.33 o
   2   4   9   2880.24   2783.74     56.26 o
   2   4  10    102.15     41.50     22.48 <
   2   4  11    675.02    660.60     39.32 o
   2   4  12    116.55     17.95     25.85 <
   2   4  13    313.99    263.57     30.41 o
   2   4  14   1122.34   1405.33     71.53 o
   2   4  15      6.72     12.34     40.38 <
   2   4  16    600.66    567.52     48.33 o
   2   4  17    310.30    220.95     48.35 o
   2   4  18    557.71    422.83     66.43 o
   2   4  19      2.97    -72.90     65.04 <
   2   4  20    990.90   1008.29    126.70 o
   2   5 -21    587.64    474.42    119.02 o
   2   5 -20   2393.48   2160.14    124.50 o
   2   5 -19   1951.49   1856.20    117.05 o
   2   5 -18   3338.90   3314.24    128.03 o
   2   5 -17   1215.79    995.95     52.79 o
   2   5 -16     77.87    135.71     33.59 o
   2   5 -15    537.60    543.96     34.74 o
   2   5 -14   8941.11   8471.22    117.28 o
   2   5 -13    137.62    145.80     23.54 o
   2   5 -12    952.32    845.66     30.01 o
   2   5 -11   3650.20   3602.48     51.37 o
   2   5 -10  12595.40  12150.00    129.58 o
   2   5  -9   4758.82   4377.49     61.76 o
   2   5  -8   6739.35   6219.11     77.49 o
   2   5  -7    198.95    222.07     17.87 o
   2   5  -6    947.90    932.03     31.53 o
   2   5  -5   2416.45   2229.68     38.94 o
   2   5  -4   1248.70   1109.23     23.24 o
   2   5  -3    376.38    490.13     17.16 o
   2   5  -2   1076.21    984.74     19.28 o
   2   5  -1    305.48    314.04     11.15 o
   2   5   0  52968.70  56859.10    388.45 o
   2   5   1  51395.10  52860.70    477.03 o
   2   5   2  22266.50  22634.40    214.24 o
   2   5   3   8735.91   8697.78     91.82 o
   2   5   4     44.81      8.97     13.47 <
   2   5   5      3.41     -4.49     14.58 <
   2   5   6  24278.90  23781.80    273.20 o
   2   5   7   7801.88   7114.12    101.72 o
   2   5   8   8105.44   7636.77    114.29 o
   2   5   9    614.02    514.80     29.65 o
   2   5  10   1348.87   1113.72     49.75 o
   2   5  11   1979.72   1873.02     64.77 o
   2   5  12    217.37    140.20     34.87 o
   2   5  13   3553.46   3161.71     73.27 o
   2   5  14   2091.13   1913.40     78.59 o
   2   5  15   1214.24   1058.76     59.11 o
   2   5  16    536.61    472.18     48.40 o
   2   5  17     49.58    103.18     51.57 <
   2   5  18     74.64     25.80     66.18 <
   2   5  19    146.07     20.19     68.45 <
   2   5  20     13.01     80.75    111.03 <
   2   6 -21   1984.31   2137.71    138.46 o
   2   6 -20    362.12    275.91     74.12 o
   2   6 -19   1065.18    900.62     76.81 o
   2   6 -18     93.30    183.94     63.87 <
   2   6 -17   1128.66    984.74     59.00 o
   2   6 -16   3336.11   3094.41     77.82 o
   2   6 -15    676.41    604.53     31.79 o
   2   6 -14    247.63    283.76     26.82 o
   2   6 -13   5545.93   5315.12     79.44 o
   2   6 -12   1164.63    988.10     36.16 o
   2   6 -11     93.02     51.59     20.22 <
   2   6 -10   1103.61    956.70     33.72 o
   2   6  -9  11341.00  11114.80    151.45 o
   2   6  -8      0.04    -14.58     17.94 <
   2   6  -7  42459.30  42812.60    455.58 o
   2   6  -6  10904.00  11224.70    121.39 o
   2   6  -5    202.86    280.39     16.51 o
   2   6  -4   2592.64   2523.53     33.94 o
   2   6  -3    753.05    736.87     19.23 o
   2   6  -2    796.90    798.56     17.93 o
   2   6  -1   6752.88   6825.88     60.66 o
   2   6   0   1341.61   1340.28     23.57 o
   2   6   1   8958.15   9988.71     61.54 o
   2   6   2   1123.45   1168.68     24.10 o
   2   6   3   5000.00   4964.07     59.13 o
   2   6   4  25721.10  25793.90    256.02 o
   2   6   5  19252.40  18445.30    207.70 o
   2   6   6  12309.60  11932.40    146.48 o
   2   6   7   6424.96   5972.36    105.92 o
   2   6   8   1288.01   1227.00     51.98 o
   2   6   9    376.79    273.66     29.45 o
   2   6  10   3176.94   2936.27     75.51 o
   2   6  11   8920.92   8365.79    147.90 o
   2   6  12    309.61    222.07     36.05 o
   2   6  13    362.69    344.32     40.42 o
   2   6  14    255.45    201.88     41.57 o
   2   6  15   2804.21   2706.35     90.52 o
   2   6  16    424.32    407.13     49.39 o
   2   6  17   5629.17   5612.34    159.42 o
   2   6  18    193.77    152.53     69.56 <
   2   6  19   1113.72   1138.39     82.91 o
   2   6  20    601.09    455.36     81.00 o
   2   7 -21   1386.99   1191.11     90.45 o
   2   7 -20    338.45    183.94     76.39 <
   2   7 -19    174.78     94.21     71.82 <
   2   7 -18   2565.72   2661.49    126.21 o
   2   7 -17   1036.63   1069.98     61.53 o
   2   7 -16     62.00     35.89     44.87 <
   2   7 -15   2943.70   2735.51     72.83 o
   2   7 -14    708.23    624.72     34.08 o
   2   7 -13   5874.31   5688.60     92.85 o
   2   7 -12    481.80    366.75     29.58 o
   2   7 -11   8638.77   8666.37    117.22 o
   2   7 -10    780.64    651.63     40.96 o
   2   7  -9   1445.63   1415.42     56.28 o
   2   7  -8    870.11    796.32     37.45 o
   2   7  -7   3515.00   3380.41     60.39 o
   2   7  -6    423.95    605.65     22.40 o
   2   7  -5  13145.60  12922.70    140.21 o
   2   7  -4    266.15    273.66     15.67 o
   2   7  -3   9835.90  10232.10     80.82 o
   2   7  -2    546.29    548.45     19.05 o
   2   7  -1      8.27      8.97     11.22 <
   2   7   0   8365.79   8666.37     76.76 o
   2   7   1  14602.30  14920.20    130.93 o
   2   7   2    537.68    560.78     18.89 o
   2   7   3  11350.30  10778.30    127.19 o
   2   7   4   1498.67   1335.79     33.27 o
   2   7   5   2323.07   2193.79     40.10 o
   2   7   6  10216.70   9661.21    128.54 o
   2   7   7    472.94    416.10     29.39 o
   2   7   8   2238.84   2130.98     60.48 o
   2   7   9    249.90    160.38     30.43 o
   2   7  10    200.18    169.36     32.57 o
   2   7  11   4667.94   4407.77     95.30 o
   2   7  12   1148.76   1135.03     50.55 o
   2   7  13   9414.94   9039.86    159.51 o
   2   7  14    636.83    658.36     47.03 o
   2   7  15   8678.86   8808.81    155.07 o
   2   7  16    126.60    157.02     65.03 <
   2   7  17     45.58    217.59    100.87 <
   2   7  18     43.54    -10.09     70.66 <
   2   7  19    690.64    579.85     79.86 o
   2   8 -21   3862.35   4048.87    161.40 o
   2   8 -20    233.06     79.63     78.58 <
   2   8 -19   2846.28   2590.83    138.16 o
   2   8 -18      1.08    -16.82     68.42 <
   2   8 -17   8331.45   8452.15    154.15 o
   2   8 -16   1353.03   1148.49     63.86 o
   2   8 -15    237.73    220.95     46.01 o
   2   8 -14     90.60    -49.35     39.25 <
   2   8 -13     76.94     48.23     28.06 <
   2   8 -12      4.32   -126.74     25.68 <
   2   8 -11   6297.77   6148.45    146.38 o
   2   8 -10      2.88      0.00     43.74 <
   2   8  -9  24285.80  24961.70    347.42 o
   2   8  -8     57.26     51.59     33.65 <
   2   8  -7   8680.36   8198.68    114.14 o
   2   8  -6    421.37    369.00     21.56 o
   2   8  -5   1476.32   1404.21     31.18 o
   2   8  -4    454.03    410.49     17.11 o
   2   8  -3   4972.76   4803.69     54.64 o
   2   8  -2     40.99     26.92     14.59 <
   2   8  -1   3472.76   3410.70     40.68 o
   2   8   0   4055.40   4318.05     42.93 o
   2   8   1   5518.56   5401.48     61.16 o
   2   8   2   5169.39   5020.15     56.41 o
   2   8   3    137.62    105.43     16.88 o
   2   8   4   2456.15   2207.25     42.95 o
   2   8   5    193.63    139.07     20.30 o
   2   8   6    760.98    674.06     30.82 o
   2   8   7  11443.80  11451.20    173.71 o
   2   8   8    698.83    708.83     36.96 o
   2   8   9   1003.25    920.81     42.00 o
   2   8  10   2103.74   1987.42     68.22 o
   2   8  11   6088.26   5826.56    114.69 o
   2   8  12      4.12      3.36     38.13 <
   2   8  13   2629.58   2454.00     85.50 o
   2   8  14    338.54    256.84     45.00 o
   2   8  15   1079.79   1279.71     93.52 o
   2   8  16    231.15    235.53     68.41 o
   2   8  17   6803.04   7318.25    185.45 o
   2   8  18     44.25    -35.89     71.78 <
   2   8  19   3069.22   2824.11    147.10 o
   2   9 -20    133.40     26.92     80.78 <
   2   9 -19     74.45    -62.81     76.26 <
   2   9 -18      2.61   -105.43     71.75 <
   2   9 -17   2420.31   2432.69     98.62 o
   2   9 -16      6.60    -96.46     48.19 <
   2   9 -15   8320.87   8004.65    153.68 o
   2   9 -14      5.70   -139.07     57.14 <
   2   9 -13   6034.49   5537.19    151.99 o
   2   9 -12     23.73   -121.13     51.54 <
   2   9 -11   7488.71   7024.39    164.75 o
   2   9 -10    652.68    558.54     51.88 o
   2   9  -9    191.09    148.05     59.47 <
   2   9  -8   2158.53   2002.00     60.87 o
   2   9  -7   4125.30   4020.83     75.53 o
   2   9  -6   1128.40   1122.69     41.54 o
   2   9  -5  23439.80  23802.00    211.52 o
   2   9  -4    154.75    124.49     16.89 o
   2   9  -3    223.95    199.64     15.79 o
   2   9  -2   8998.48   9528.86     80.27 o
   2   9  -1    726.65    678.55     22.83 o
   2   9   0   4260.12   4030.92     53.18 o
   2   9   1    478.38    441.90     19.30 o
   2   9   2   2263.36   2310.43     37.37 o
   2   9   3   1355.98   1257.28     33.55 o
   2   9   4    306.08    199.64     24.94 o
   2   9   5    672.91    603.41     29.56 o
   2   9   6     58.28     50.47     25.80 <
   2   9   7   1013.99    984.74     48.39 o
   2   9   8   3870.33   3464.53     83.32 o
   2   9   9   3589.45   3427.52     82.59 o
   2   9  10   2220.17   1794.51     69.41 o
   2   9  11   1162.92    945.48     49.44 o
   2   9  12    263.01    261.33     41.50 o
   2   9  13   3464.05   3540.80     94.58 o
   2   9  14   1274.41   1096.90     75.87 o
   2   9  15  17491.80  18097.70    341.57 o
   2   9  16      6.52     33.65     69.53 <
   2   9  17    208.27    154.78     74.06 <
   2   9  18     94.21     88.60     77.39 <
   2   9  19    232.54    217.59     80.76 <
   2  10 -20     53.60     20.19     83.00 <
   2  10 -19   2729.10   2499.98    149.11 o
   2  10 -18     95.01    -51.59     75.14 <
   2  10 -17    915.76    861.37     61.89 o
   2  10 -16     94.62   -111.04     50.42 <
   2  10 -15    117.55    -98.70     65.03 <
   2  10 -14     21.77   -200.76     60.44 <
   2  10 -13      0.30    -67.29     58.31 <
   2  10 -12     35.70   -209.73     55.93 <
   2  10 -11   3699.04   3440.98    117.60 o
   2  10 -10    433.26    225.44     68.65 o
   2  10  -9  13669.00  13550.80    265.19 o
   2  10  -8    779.99    819.87     53.68 o
   2  10  -7  16382.60  16577.90    211.31 o
   2  10  -6   3305.08   3252.55     58.00 o
   2  10  -5   3289.44   3366.95     50.24 o
   2  10  -4   6912.93   7133.19     77.84 o
   2  10  -3   2823.76   3048.43     36.96 o
   2  10  -2   6601.44   6654.28     65.89 o
   2  10  -1     39.48     42.62     17.94 <
   2  10   0      8.25    -13.46     15.70 <
   2  10   1   4508.04   4473.94     51.27 o
   2  10   2   6208.87   6064.33     76.07 o
   2  10   3   3922.06   3797.64     63.72 o
   2  10   4    583.11    536.11     29.40 o
   2  10   5    109.94     78.51     26.95 <
   2  10   6   6773.79   6258.36    105.22 o
   2  10   7   1169.15   1030.72     41.35 o
   2  10   8     38.59     28.04     32.53 <
   2  10   9     33.30    -17.95     34.77 <
   2  10  10    885.82    743.60     46.63 o
   2  10  11   6285.33   5961.15    119.98 o
   2  10  12    668.88    539.47     46.42 o
   2  10  13   3796.56   3301.90    131.39 o
   2  10  14     71.14    158.14     67.25 <
   2  10  15    198.12    282.64     71.70 o
   2  10  16    739.07    649.39     78.72 o
   2  10  17   3954.58   3704.55    156.40 o
   2  10  18    224.89    243.38     80.74 o
   2  11 -20   1090.08    997.08    128.06 o
   2  11 -19   1420.83   1428.88    131.20 o
   2  11 -18   2542.56   2015.46    121.45 o
   2  11 -17   1221.30   1085.68     72.35 o
   2  11 -16    738.55    360.02     75.80 o
   2  11 -15   1814.82   1493.93     86.83 o
   2  11 -14    263.67     77.39     66.28 <
   2  11 -13    213.49     66.17     62.88 <
   2  11 -12    143.48    -35.89     78.52 <
   2  11 -11   5959.44   5145.76    157.92 o
   2  11 -10    353.51    419.47     64.94 o
   2  11  -9    420.90    480.03     49.20 o
   2  11  -8   1444.66   1566.83     76.74 o
   2  11  -7    700.71    692.01     51.62 o
   2  11  -6     79.33    148.05     31.33 o
   2  11  -5  11457.50  10997.00    130.92 o
   2  11  -4    243.24    261.33     22.38 o
   2  11  -3    802.83    789.59     30.37 o
   2  11  -2   3757.85   4111.68     45.00 o
   2  11  -1    127.69    226.56     21.07 o
   2  11   0   6646.71   6824.76     75.49 o
   2  11   1   1328.94   1426.64     37.17 o
   2  11   2   3236.99   3372.56     57.38 o
   2  11   3   5149.61   5437.37     73.10 o
   2  11   4     92.68     70.66     26.93 <
   2  11   5    135.26     93.09     29.20 o
   2  11   6   2220.00   2285.76     62.17 o
   2  11   7   2477.64   2238.65     66.20 o
   2  11   8    785.92    600.04     43.38 o
   2  11   9   1292.33    901.74     49.33 o
   2  11  10     21.62    -32.53     38.13 <
   2  11  11    117.65     13.46     41.53 <
   2  11  12     20.91    -44.86     61.68 <
   2  11  13    374.54    346.57     69.58 o
   2  11  14    165.93    293.85     72.78 o
   2  11  15   8446.78   7692.85    205.33 o
   2  11  16    519.41    403.77     78.68 o
   2  11  17    149.11    168.24     80.74 <
   2  11  18   1059.67   1021.75     92.08 o
   2  12 -19    301.53    224.31    115.57 <
   2  12 -18      6.48     69.54    106.54 <
   2  12 -17     29.93     33.65    102.06 <
   2  12 -16    261.09    103.18     98.76 <
   2  12 -15   1162.07    833.33    107.32 o
   2  12 -14    461.22    420.59     96.50 o
   2  12 -13   1284.97   1279.71     93.11 o
   2  12 -12    133.74    103.18     76.28 <
   2  12 -11    391.21    319.65     72.99 o
   2  12 -10     65.13     50.47     66.18 <
   2  12  -9     73.47     89.73     49.34 <
   2  12  -8    193.94    170.48     48.25 o
   2  12  -7  11538.70  11221.30    160.85 o
   2  12  -6   1621.20   1601.60     59.58 o
   2  12  -5    922.97    812.02     42.10 o
   2  12  -4   3396.85   3477.99     60.46 o
   2  12  -3    748.30    690.89     32.86 o
   2  12  -2   2996.78   2866.73     56.76 o
   2  12  -1   1362.38   1464.77     38.25 o
   2  12   0   1403.57   1591.51     45.45 o
   2  12   1    421.92    392.55     28.15 o
   2  12   2   1725.69   1783.30     51.06 o
   2  12   3  10153.50  10441.80    122.66 o
   2  12   4   4864.70   4830.60     77.96 o
   2  12   5   9014.44   9404.37    114.09 o
   2  12   6   1953.51   2034.53     59.84 o
   2  12   7    893.77    825.48     40.76 o
   2  12   8    235.51    214.22     38.17 o
   2  12   9   2812.16   2655.88     84.35 o
   2  12  10    363.72    233.29     43.96 o
   2  12  11     70.74   -137.95     61.62 <
   2  12  12     43.86    -19.07     65.05 <
   2  12  13      6.47    -49.35     69.53 <
   2  12  14    255.52    255.72     75.14 o
   2  12  15    240.75    131.22     77.45 <
   2  12  16     28.11     76.27     78.50 <
   2  12  17    482.85    462.09     86.39 o
   2  12  18    220.33    317.40    136.78 <
   2  13 -19   2424.73   2880.19    214.93 o
   2  13 -18    914.82    956.70    124.41 o
   2  13 -17     66.63    -10.09    105.43 <
   2  13 -16    855.17    924.17    117.62 o
   2  13 -15   1051.03   1072.22    100.88 o
   2  13 -14    194.86    134.59     88.63 <
   2  13 -13   3888.82   3807.73    156.43 o
   2  13 -12    267.10    205.25     80.80 <
   2  13 -11   1463.66   1392.99     92.26 o
   2  13 -10   2618.54   2559.42    129.29 o
   2  13  -9   6995.92   6931.30    142.16 o
   2  13  -8    697.73    697.62     44.86 o
   2  13  -7   5035.84   4783.50     93.30 o
   2  13  -6    933.14    869.22     44.09 o
   2  13  -5    448.24    476.67     36.92 o
   2  13  -4   3339.06   3046.19     65.55 o
   2  13  -3     50.62     31.40     26.92 <
   2  13  -2   2940.51   2879.07     52.51 o
   2  13  -1   3672.84   3973.72     73.26 o
   2  13   0   4804.53   5163.71     84.17 o
   2  13   1  13950.70  14243.90    183.62 o
   2  13   2   7283.21   7428.16     98.07 o
   2  13   3   6697.18   6897.66     93.76 o
   2  13   4    583.49    508.07     36.19 o
   2  13   5    808.44    828.84     41.39 o
   2  13   6    450.59    455.36     38.12 o
   2  13   7  14510.50  14091.40    181.70 o
   2  13   8    219.70    206.37     39.27 o
   2  13   9   1220.60   1128.30     55.47 o
   2  13  10    772.75    567.52     70.04 o
   2  13  11    266.82     90.85     67.40 <
   2  13  12    338.11    226.56     71.89 o
   2  13  13    571.61    389.18     76.55 o
   2  13  14    209.52    167.11     76.29 <
   2  13  15    236.80    151.41     79.68 <
   2  13  16    201.24    111.04     83.04 <
   2  13  17    357.26    327.50     89.76 o
   2  14 -18    622.15    705.47    117.64 o
   2  14 -17    788.12    631.44    110.17 o
   2  14 -16     76.67     74.02     99.82 <
   2  14 -15   3894.85   4064.57    173.93 o
   2  14 -14      2.38     66.17     91.96 <
   2  14 -13   2634.85   2828.60    153.85 o
   2  14 -12      2.54    -12.34     85.24 <
   2  14 -11   3739.50   3558.74    152.56 o
   2  14 -10    195.36    263.57     60.49 o
   2  14  -9   1250.83   1193.35     74.27 o
   2  14  -8   2480.48   2420.35     77.89 o
   2  14  -7   3373.87   3386.02     80.62 o
   2  14  -6   3373.02   3199.84     80.40 o
   2  14  -5    898.36    754.82     44.44 o
   2  14  -4   1130.65   1050.91     37.63 o
   2  14  -3   5952.58   5584.30     82.27 o
   2  14  -2    866.64    841.18     44.99 o
   2  14  -1   4036.47   4125.14     81.82 o
   2  14   0    168.36    170.48     35.89 o
   2  14   1    864.06    840.06     44.98 o
   2  14   2    194.42    243.38     39.18 o
   2  14   3  12995.60  13612.50    150.90 o
   2  14   4   5854.50   5809.73     92.72 o
   2  14   5   4258.17   4301.22     82.40 o
   2  14   6   2635.99   2667.09     71.47 o
   2  14   7   2049.09   2046.87     70.68 o
   2  14   8   1400.21   1412.06     57.12 o
   2  14   9   4518.78   4418.99    108.77 o
   2  14  10    865.52    792.95     69.76 o
   2  14  11     55.48    -39.26     69.53 <
   2  14  12      3.92   -113.28     71.75 <
   2  14  13     10.21    -42.62     75.14 <
   2  14  14    234.28    206.37     80.77 <
   2  14  15    122.23     34.77     83.01 <
   2  14  16   2164.74   2439.42    155.92 o
   2  15 -17      2.67    -47.11    109.91 <
   2  15 -16    559.33    441.90    108.93 o
   2  15 -15   1319.59   1004.93    110.76 o
   2  15 -14    189.26    297.22     98.62 o
   2  15 -13   2689.26   2800.56    161.00 o
   2  15 -12   2698.99   2608.77    151.83 o
   2  15 -11     36.08    -16.82     85.24 <
   2  15 -10   4047.81   4166.63    123.44 o
   2  15  -9    738.21    791.83     67.13 o
   2  15  -8      3.02    -37.01     56.07 <
   2  15  -7     90.64      1.12     41.52 <
   2  15  -6    403.94    395.91     37.03 o
   2  15  -5     70.17     45.98     33.66 <
   2  15  -4   2699.58   2551.57     77.60 o
   2  15  -3    139.57     52.71     39.30 <
   2  15  -2      9.86    -97.58     39.21 <
   2  15  -1    669.35    617.98     45.06 o
   2  15   0   1668.40   1604.97     64.36 o
   2  15   1   3156.32   3224.51     81.16 o
   2  15   2   4668.16   4975.29     93.40 o
   2  15   3   1158.17   1174.28     57.11 o
   2  15   4   2958.07   2962.07     72.86 o
   2  15   5   2480.61   2461.85     73.07 o
   2  15   6     37.78     33.65     40.38 <
   2  15   7   3868.78   3626.04     88.01 o
   2  15   8     49.18     34.77     43.74 <
   2  15   9      7.64    112.16     57.16 <
   2  15  10   1344.13   1372.80     78.38 o
   2  15  11     22.43     85.24     70.64 <
   2  15  12   2492.36   2544.84    125.33 o
   2  15  13    627.29    625.84     85.24 o
   2  15  14   4584.00   4766.67    172.52 o
   2  15  15     50.35     90.85     86.35 <
   2  15  16    720.33    726.78     97.56 o
   2  16 -16    346.46    347.69    113.28 o
   2  16 -15    888.67    836.69    115.62 o
   2  16 -14    238.44    206.37    103.20 <
   2  16 -13   1204.51   1063.25    108.06 o
   2  16 -12    164.92    -20.19     93.11 <
   2  16 -11    410.25    222.07     92.12 <
   2  16 -10   3480.18   3451.07    125.83 o
   2  16  -9    507.92    583.22     68.25 o
   2  16  -8   6789.77   6705.87    149.06 o
   2  16  -7      0.80     53.84     45.97 <
   2  16  -6   1314.19   1338.03     53.68 o
   2  16  -5     47.80      5.61     43.75 <
   2  16  -4    711.90    623.59     47.43 o
   2  16  -3    299.00    235.53     44.96 o
   2  16  -2     14.87    -48.23     42.61 <
   2  16  -1    233.01    255.72     45.95 o
   2  16   0    778.72    786.22     50.44 o
   2  16   1    736.77    785.10     50.27 o
   2  16   2    641.61    635.93     49.37 o
   2  16   3    885.80    799.68     50.85 o
   2  16   4    594.77    453.11     48.62 o
   2  16   5    485.63    425.08     43.91 o
   2  16   6   3167.87   3360.22     80.93 o
   2  16   7    644.51    703.22     49.13 o
   2  16   8    502.73    565.27     61.54 o
   2  16   9   3814.34   4081.39    113.03 o
   2  16  10   4914.24   5122.21    142.73 o
   2  16  11     23.23     20.19     74.02 <
   2  16  12   1789.12   1764.23    102.18 o
   2  16  13    135.15    107.67     79.64 <
   2  16  14    194.15    282.64     84.05 o
   2  16  15     58.14     59.44     88.60 <
   2  17 -16    503.36    440.78    117.83 o
   2  17 -15    125.77    111.04    108.80 <
   2  17 -14   1031.53   1074.46    116.54 o
   2  17 -13    297.08    198.52    101.00 <
   2  17 -12   3673.85   3725.86    174.67 o
   2  17 -11     29.76    -12.34     94.21 <
   2  17 -10   2278.05   2082.76    109.82 o
   2  17  -9     65.26      1.12     66.18 <
   2  17  -8    622.58    672.94     72.78 o
   2  17  -7    321.38    348.81     66.14 o
   2  17  -6   4417.73   4281.03    101.39 o
   2  17  -5    381.33    456.48     50.30 o
   2  17  -4   2728.79   2709.71     86.52 o
   2  17  -3    247.06    260.20     48.21 o
   2  17  -2    831.36    683.04     51.04 o
   2  17  -1   2944.89   3003.57     86.95 o
   2  17   0      9.72     51.59     47.10 <
   2  17   1    654.57    642.66     51.63 o
   2  17   2     69.25    -11.22     48.23 <
   2  17   3     39.97    -52.71     48.22 <
   2  17   4   2169.35   1963.87     87.64 o
   2  17   5    266.37    235.53     50.51 o
   2  17   6    229.75    197.40     53.87 o
   2  17   7     99.82     38.13     57.22 <
   2  17   8     29.48     33.65     60.56 <
   2  17   9   1433.86   1557.86     80.13 o
   2  17  10     30.39     84.12     75.13 <
   2  17  11     90.11     93.09     77.39 <
   2  17  12    820.44    786.22     85.32 o
   2  17  13    348.48    366.75     87.46 o
   2  17  14   5431.72   5279.23    169.52 o
   2  18 -15     84.86     30.28    113.29 <
   2  18 -14    230.50    361.15    112.06 o
   2  18 -13     39.06    -30.28    106.55 <
   2  18 -12    470.18    622.47    107.46 o
   2  18 -11    715.26    812.02     85.00 o
   2  18 -10   1440.39   1507.39     88.30 o
   2  18  -9     25.16     95.33     72.88 <
   2  18  -8   3723.75   3812.22    132.80 o
   2  18  -7    210.87    164.87     69.57 <
   2  18  -6    501.35    648.27     72.58 o
   2  18  -5   6366.25   6856.16    119.64 o
   2  18  -4    162.75    282.64     51.44 o
   2  18  -3   1558.38   1626.28     77.01 o
   2  18  -2    530.66    534.99     54.95 o
   2  18  -1   1837.54   1888.72     84.94 o
   2  18   0      8.78    141.32     51.53 <
   2  18   1   1902.53   1960.50     87.14 o
   2  18   2     29.11     -3.36     51.59 <
   2  18   3   1399.96   1213.54     66.02 o
   2  18   4     31.59     23.55     52.71 <
   2  18   5   2213.88   2373.24     94.29 o
   2  18   6    465.71    379.09     74.15 o
   2  18   7    633.73    476.67     77.67 o
   2  18   8    154.55    146.93     78.51 <
   2  18   9    804.01    928.66     72.50 o
   2  18  10   1151.43    910.72     83.76 o
   2  18  11   1136.50   1344.76     91.20 o
   2  18  12   1834.67   1737.31    101.39 o
   2  18  13    166.93    345.44     89.57 o
   2  19 -14    772.43    789.59    124.46 o
   2  19 -13    197.81    347.69    112.05 o
   2  19 -12    126.00    107.67    102.07 <
   2  19 -11     71.16    179.45     80.70 <
   2  19 -10    821.61    794.07     86.43 o
   2  19  -9    923.91   1006.05     84.99 o
   2  19  -8    589.24    643.78     80.64 o
   2  19  -7   1677.93   1879.75    109.02 o
   2  19  -6   1280.55   1430.00     92.50 o
   2  19  -5    468.33    753.70     73.34 o
   2  19  -4   2339.04   2387.82     92.76 o
   2  19  -3   1513.61   1906.67     89.92 o
   2  19  -2    965.40   1103.63     65.58 o
   2  19  -1   6936.15   7359.74    129.56 o
   2  19   0      6.45    220.95     55.93 o
   2  19   1   2186.10   2183.70     95.35 o
   2  19   2    324.83    346.57     58.29 o
   2  19   3    485.94    414.98     58.46 o
   2  19   4     19.57    -42.62     57.19 <
   2  19   5     77.14     57.20     72.91 <
   2  19   6    103.06    237.77     77.30 o
   2  19   7    427.62    277.03     79.80 o
   2  19   8     85.14    145.80     80.73 <
   2  19   9   1737.70   1740.68     99.81 o
   2  19  10    116.26     83.00    105.44 <
   2  19  11    360.60    385.82    111.01 o
   2  19  12    142.65     11.22    111.05 <
   2  20 -12     49.18     69.54    108.79 <
   2  20 -11      9.07     63.93     84.11 <
   2  20 -10      0.47     60.56     82.99 <
   2  20  -9    216.03    279.27     82.94 o
   2  20  -8   2889.61   2918.33    134.42 o
   2  20  -7     39.32    115.52     78.49 <
   2  20  -6      7.55     54.96     75.14 <
   2  20  -5   5612.42   5704.31    153.88 o
   2  20  -4    163.41    255.72     76.19 o
   2  20  -3    845.60    753.70     63.11 o
   2  20  -2      1.79    -13.46     57.20 <
   2  20  -1    835.26    834.45     62.81 o
   2  20   0    426.11    355.54     61.80 o
   2  20   1   1583.77   1667.78     80.30 o
   2  20   2      3.70     93.09     59.42 <
   2  20   3    806.72    649.39     65.50 o
   2  20   4   1612.61   1579.17     98.84 o
   2  20   5   1786.46   1910.03    116.11 o
   2  20   6    155.68    189.54     82.98 <
   2  20   7    851.36    843.42     89.75 o
   2  20   8    146.55    144.68     85.24 <
   2  20   9     53.21     81.87     89.72 <
   2  20  10      1.60     28.04     90.85 <
   2  20  11    464.91    367.88    120.09 o
   2  21 -11     58.05    134.59     88.58 <
   2  21 -10   1259.44   1364.95     99.44 o
   2  21  -9    299.27    430.68     88.45 o
   2  21  -8    107.51    157.02     84.10 <
   2  21  -7      9.02    -26.92     81.87 <
   2  21  -6    302.52    283.76     83.01 o
   2  21  -5     19.16    -49.35     78.50 <
   2  21  -4    317.30    240.02     83.06 <
   2  21  -3    188.52     87.48     79.67 <
   2  21  -2    315.21    343.20     65.01 o
   2  21  -1   1833.75   1792.27     86.59 o
   2  21   0    880.22    877.07     68.43 o
   2  21   1    912.80    932.03     69.47 o
   2  21   2   1129.45    871.46     70.48 o
   2  21   3    272.89    299.46     81.85 o
   2  21   4     91.84    178.33     84.08 <
   2  21   5    184.95    189.54     85.24 <
   2  21   6   1566.70   1657.68    108.43 o
   2  21   7    483.39    395.91     89.84 o
   2  21   8    505.11    596.67     92.94 o
   2  21   9    143.88     93.09     91.99 <
   2  22  -9    397.53    619.11     93.87 o
   2  22  -8    505.10    314.04     88.82 o
   2  22  -7    639.80    757.06     92.85 o
   2  22  -6     13.63    -78.51     85.23 <
   2  22  -5    920.39    924.17     94.20 o
   2  22  -4    122.53     62.81     83.01 <
   2  22  -3     31.13    -75.15     82.98 <
   2  22  -2    804.79    661.73     91.14 o
   2  22  -1    126.61    111.04     68.42 <
   2  22   0    126.16    105.43     67.30 <
   2  22   1     60.68     65.05     67.29 <
   2  22   2    266.67    255.72     87.49 <
   2  22   3    126.76    189.54     85.21 <
   2  22   4   4198.44   4493.01    153.67 o
   2  22   5    727.34    713.32     93.12 o
   2  22   6    355.24    305.07     88.65 o
   2  22   7    204.35    206.37     90.85 <
   2  22   8    171.04     85.24     93.12 <
   2  23  -7    520.82    459.84     94.29 o
   2  23  -6    481.11    336.47     94.37 o
   2  23  -5     79.41    118.89     91.96 <
   2  23  -4      2.02    -81.87     88.59 <
   2  23  -3    263.62     72.90     89.80 <
   2  23  -2    161.23    192.91     90.83 <
   2  23  -1    527.39    503.58     92.00 o
   2  23   0   1624.25   1736.19     95.93 o
   2  23   1    152.79    165.99     89.72 <
   2  23   2    618.47    601.16     96.48 o
   2  23   3    221.11    324.13     94.13 o
   2  23   4    595.62    674.06     97.44 o
   2  23   5    248.30    380.21     96.33 o
   2  24  -3    145.15     81.87     98.72 <
   2  24  -2    193.29    197.40     94.21 <
   2  24  -1     38.11    114.40     97.56 <
   2  24   0    707.28    586.58    138.10 o
   2  24   1    173.13    220.95     96.43 <
   3   0 -20   2381.26   2168.00    175.69 o
   3   0 -18   3384.83   3045.06    169.93 o
   3   0 -16   2913.75   2808.41     72.88 o
   3   0 -14   3013.42   2966.55     65.62 o
   3   0 -12    991.26    993.71     41.48 o
   3   0 -10  38445.30  39497.20    400.80 o
   3   0  -8  71830.30  73440.40    844.13 o
   3   0  -6  19912.60  20334.10    238.54 o
   3   0  -4   1141.43   1301.02     29.66 o
   3   0  -2  23900.10  25954.30    224.29 o
   3   0   0  29134.00  30777.00    497.85 o
   3   0   2   5068.94   4290.01     79.18 o
   3   0   4   7622.11   7241.98    113.34 o
   3   0   6  22262.00  22919.30    310.45 o
   3   0   8   2461.73   2055.84     54.97 o
   3   0  10    641.28    778.37     44.26 o
   3   0  12   6243.96   6086.76    107.84 o
   3   0  16    724.80    912.96     67.79 o
   3   0  18   5296.32   5589.91    224.65 o
   3   0  20     89.33    182.82    114.37 <
   3   1 -22      3.48   -169.36    110.99 <
   3   1 -21     33.02      2.24    105.43 <
   3   1 -20    393.27    520.41     71.55 o
   3   1 -19    962.64   1007.17     71.62 o
   3   1 -18   3777.01   3673.14     96.40 o
   3   1 -17   2068.79   1823.67     76.78 o
   3   1 -16   1134.07   1348.13     54.76 o
   3   1 -15    296.06    207.49     28.24 o
   3   1 -14   8578.80   8652.92     93.53 o
   3   1 -13    352.67    379.09     18.93 o
   3   1 -12    987.40    954.46     26.12 o
   3   1 -11    240.70    180.57     12.60 o
   3   1 -10  14828.50  15021.20    112.23 o
   3   1  -9    887.45   1099.14     17.07 o
   3   1  -8   5216.82   5760.38     34.08 o
   3   1  -7   1441.25   1539.92     20.59 o
   3   1  -6  57010.70  61148.00    327.48 o
   3   1  -5   3095.45   3383.78     29.40 o
   3   1  -4  62031.60  68557.10    391.99 o
   3   1  -3    159.40     97.58      8.10 o
   3   1  -2  11056.90  12760.10     35.41 o
   3   1  -1    928.61    827.72     15.08 o
   3   1   0    118.75    112.16      7.88 o
   3   1   1   1953.87   1895.45     24.79 o
   3   1   2   6847.47   6648.67     80.80 o
   3   1   3    242.32    290.49     13.19 o
   3   1   4   8142.92   7676.03    108.13 o
   3   1   5    203.09    187.30     15.75 o
   3   1   6  24851.70  24620.70    251.74 o
   3   1   7   8140.81   8211.02     86.86 o
   3   1   8     43.01     48.23     14.58 o
   3   1   9   2129.22   1910.03     40.02 o
   3   1  10    234.71    281.51     18.89 o
   3   1  11     27.58     50.47     19.05 <
   3   1  12    223.11    327.50     22.07 o
   3   1  13    296.77    364.51     23.29 o
   3   1  14   6877.53   6871.86    105.53 o
   3   1  15    372.46    380.21     34.75 o
   3   1  16   4185.40   4562.55    102.28 o
   3   1  17     20.46     52.71     45.98 <
   3   1  18    830.98   1800.12    121.39 o
   3   1  19     38.41    144.68     72.86 <
   3   1  20    836.80    777.25    123.47 o
   3   2 -22    470.38    330.86    120.12 <
   3   2 -21   2609.35   2303.71    202.85 o
   3   2 -20    840.34    766.03     76.47 o
   3   2 -19    953.22   1040.82     60.17 o
   3   2 -18    199.03    410.49     45.57 o
   3   2 -17    144.13    367.88     41.07 o
   3   2 -16   3612.32   3479.11     74.60 o
   3   2 -15   3936.66   3626.04     74.90 o
   3   2 -14    181.05    162.63     26.95 o
   3   2 -13   3465.24   3386.02     52.97 o
   3   2 -12     19.45     13.46     15.70 <
   3   2 -11    204.18    151.41     15.85 o
   3   2 -10   9717.60  10146.80     66.43 o
   3   2  -9    118.57    134.59     11.17 o
   3   2  -8  16787.10  15767.00    166.71 o
   3   2  -7    553.06    596.67     17.56 o
   3   2  -6  11935.60  12469.60     92.63 o
   3   2  -5  10742.90  10819.80    107.88 o
   3   2  -4  19061.30  20479.90    141.23 o
   3   2  -3   6333.60   6500.62     62.88 o
   3   2  -2  21410.30  22946.20    160.04 o
   3   2  -1  11154.80  11029.50    106.71 o
   3   2   0    769.88    721.17     15.22 o
   3   2   1   1926.64   1887.60     26.55 o
   3   2   2   3118.68   2997.96     38.52 o
   3   2   3   8517.57   8108.95     94.19 o
   3   2   4  26394.50  26042.90    291.18 o
   3   2   5   7995.98   7772.48    105.47 o
   3   2   6    340.52    373.48     17.77 o
   3   2   7   3900.86   3972.60     47.79 o
   3   2   8    267.21    357.78     17.50 o
   3   2   9    593.40    713.32     28.41 o
   3   2  10   1792.16   1796.76     38.08 o
   3   2  11   7601.19   7178.05     92.41 o
   3   2  12   2613.07   2534.75     48.23 o
   3   2  13   3944.92   3917.65     58.81 o
   3   2  14   1840.58   2338.47     59.25 o
   3   2  15    145.98    146.93     42.62 o
   3   2  16   2936.32   3142.64     92.40 o
   3   2  17    681.25    901.74     54.06 o
   3   2  18   7841.54   8234.57    195.34 o
   3   2  19   1003.71   1202.32     84.53 o
   3   2  20     16.21    107.67    116.63 <
   3   3 -22     43.72    -88.60    117.75 <
   3   3 -21    238.36    337.59    113.21 <
   3   3 -20   1273.76   1369.44    123.10 o
   3   3 -19   4944.72   5213.06    114.61 o
   3   3 -18   8970.73   9259.68    155.92 o
   3   3 -17   6857.22   6704.75    128.89 o
   3   3 -16    170.95    252.35     32.37 o
   3   3 -15     89.98    106.55     25.78 o
   3   3 -14    334.75    312.92     26.99 o
   3   3 -13     46.26     76.27     20.16 o
   3   3 -12   4926.64   4607.41     61.83 o
   3   3 -11    986.69    869.22     27.95 o
   3   3 -10   7141.06   7296.94     71.02 o
   3   3  -9   3100.35   3105.63     42.52 o
   3   3  -8    877.61    714.44     24.93 o
   3   3  -7   2388.64   2529.14     33.20 o
   3   3  -6   3775.42   3723.61     38.38 o
   3   3  -5   1824.99   1832.65     22.26 o
   3   3  -4  13930.50  15204.00     98.06 o
   3   3  -3   5155.60   4921.45     49.40 o
   3   3  -2    383.94    356.66     11.45 o
   3   3  -1   6646.98   7073.74     55.71 o
   3   3   0   3739.40   3599.12     41.56 o
   3   3   1  30717.50  31190.90    270.78 o
   3   3   2  10324.90  10386.90     96.95 o
   3   3   3   9810.35   9442.50    106.76 o
   3   3   4   2370.30   2239.78     33.84 o
   3   3   5    127.83     69.54     14.68 o
   3   3   6   7660.52   7303.67     83.02 o
   3   3   7  31355.40  30546.00    304.23 o
   3   3   8  10416.30   9858.60    118.75 o
   3   3   9  14165.80  13503.70    156.53 o
   3   3  10   1638.68   1603.85     37.42 o
   3   3  11   2013.68   2327.26     42.98 o
   3   3  12    436.62    428.44     24.71 o
   3   3  13     28.64     80.75     36.99 <
   3   3  14   4506.37   4366.27    101.46 o
   3   3  15    845.05    910.72     50.16 o
   3   3  16     12.65    179.45     45.86 o
   3   3  17   1386.64   1395.23     69.49 o
   3   3  18   1784.82   2599.80     96.98 o
   3   3  19    274.65    457.60    113.11 o
   3   3  20   1275.76   1575.81    141.61 o
   3   4 -22   2801.81   2521.29    224.07 o
   3   4 -21   1782.05   1481.59    136.64 o
   3   4 -20   1411.60   1256.16     93.67 o
   3   4 -19    323.10    471.06     65.92 o
   3   4 -18      6.19    397.04     73.65 o
   3   4 -17    288.59    487.88     44.36 o
   3   4 -16   7186.23   7088.32    112.70 o
   3   4 -15   6000.74   6142.84     96.33 o
   3   4 -14   9866.75   9046.59    131.01 o
   3   4 -13   3593.18   3575.57     54.15 o
   3   4 -12     39.81     68.42     17.92 o
   3   4 -11     51.55     -2.24     15.72 <
   3   4 -10    415.35    456.48     16.53 o
   3   4  -9    116.39    111.04     15.71 o
   3   4  -8    526.34    472.18     17.24 o
   3   4  -7   9675.98  10414.90     88.48 o
   3   4  -6   8648.67   9682.52     71.00 o
   3   4  -5   1119.42   1334.67     20.24 o
   3   4  -4   3472.60   3860.45     29.30 o
   3   4  -3   7165.30   8258.12     29.64 o
   3   4  -2     25.34     25.80      8.97 <
   3   4  -1   5748.79   5458.68     62.29 o
   3   4   0  28515.90  29662.20    260.37 o
   3   4   1    960.18   1057.64     21.21 o
   3   4   2    622.78    484.52     20.07 o
   3   4   3   9027.72   8965.83     95.77 o
   3   4   4  41947.40  40324.90    474.06 o
   3   4   5  21501.90  21076.50    223.04 o
   3   4   6  25028.00  24815.90    235.97 o
   3   4   7   2494.35   2505.59     37.94 o
   3   4   8    155.88     90.85     22.52 o
   3   4   9    429.85    432.93     31.39 o
   3   4  10   3608.71   3683.24     78.71 o
   3   4  11   1977.89   1921.25     67.73 o
   3   4  12    182.22    132.35     35.95 o
   3   4  13   1234.60   1119.33     62.26 o
   3   4  14   2978.84   3103.39     87.45 o
   3   4  15   3409.29   3571.08     97.15 o
   3   4  16   1316.62   1215.78     66.68 o
   3   4  17   1096.36   1212.42     59.96 o
   3   4  18   3608.55   3824.55    138.65 o
   3   4  19     91.56     77.39    112.16 <
   3   5 -21    437.30    408.25    118.91 o
   3   5 -20   1012.60    956.70     78.69 o
   3   5 -19   3856.64   3742.68    135.44 o
   3   5 -18  10586.50  10685.20    225.32 o
   3   5 -17   6663.10   6871.86    109.89 o
   3   5 -16    777.58    767.15     40.43 o
   3   5 -15     98.69    203.00     33.51 o
   3   5 -14    602.63    681.91     30.96 o
   3   5 -13   1120.33   1089.04     40.60 o
   3   5 -12  13634.60  13187.40    162.63 o
   3   5 -11    328.09    242.26     19.39 o
   3   5 -10     20.87     -6.73     17.95 <
   3   5  -9     28.74    -16.82     16.82 <
   3   5  -8   3853.38   3694.45     51.42 o
   3   5  -7   2264.35   2240.90     38.50 o
   3   5  -6    684.29    623.59     23.99 o
   3   5  -5    980.99    872.58     23.57 o
   3   5  -4   2840.03   2913.84     31.91 o
   3   5  -3     20.42     15.70      8.97 <
   3   5  -2  15495.80  15914.00    135.65 o
   3   5  -1    404.80    436.29     15.47 o
   3   5   0   5817.01   5513.64     67.65 o
   3   5   1  22023.30  22455.00    211.37 o
   3   5   2   7952.81   6984.02     97.07 o
   3   5   3   4139.19   3932.23     52.61 o
   3   5   4  18067.50  17940.60    201.56 o
   3   5   5    439.16    327.50     17.46 o
   3   5   6   6388.04   6016.10     71.85 o
   3   5   7  10098.80   9389.79    139.35 o
   3   5   8  12251.40  11892.00    185.76 o
   3   5   9   5633.87   5635.89    100.91 o
   3   5  10   6479.14   6350.33    114.10 o
   3   5  11   2589.74   2348.57     73.92 o
   3   5  12    115.51     58.32     37.04 <
   3   5  13   2499.97   2402.40     81.53 o
   3   5  14    294.13    291.61     43.75 o
   3   5  15   1914.25   2437.17     86.14 o
   3   5  16   1517.29   1575.81     87.20 o
   3   5  17    480.17    563.03     70.49 o
   3   5  18   1841.50   2309.31    126.88 o
   3   5  19    804.38    816.50     80.72 o
   3   6 -21   1330.94   1219.15    116.96 o
   3   6 -20   1527.81   1423.27     86.83 o
   3   6 -19     43.38     54.96     67.29 <
   3   6 -18    148.36    288.24     62.66 o
   3   6 -17    114.13    121.13     47.10 <
   3   6 -16   4539.11   4487.40     88.19 o
   3   6 -15   4678.06   4534.51     78.53 o
   3   6 -14   5493.08   5439.62     80.60 o
   3   6 -13   3197.80   2972.16     60.32 o
   3   6 -12     12.70     14.58     24.67 <
   3   6 -11   1124.44   1080.07     39.58 o
   3   6 -10     40.43     42.62     24.67 <
   3   6  -9   3678.70   3682.12     54.90 o
   3   6  -8   1662.84   1499.54     39.87 o
   3   6  -7   9142.92   8703.39    111.76 o
   3   6  -6   5490.67   5499.06     59.24 o
   3   6  -5    136.58    199.64     13.23 o
   3   6  -4     73.55    105.43     13.40 o
   3   6  -3   1063.74   1049.79     21.49 o
   3   6  -2   7869.14   8085.40     67.49 o
   3   6  -1   2923.35   3055.16     34.03 o
   3   6   0   6952.31   6984.02     69.82 o
   3   6   1   5611.92   6089.01     54.95 o
   3   6   2   2809.92   2699.62     40.19 o
   3   6   3   2228.74   2035.65     36.72 o
   3   6   4  30774.10  28901.70    335.51 o
   3   6   5  10695.50  10392.50    117.38 o
   3   6   6   8314.67   8149.33    130.66 o
   3   6   7   6850.03   6415.38    113.46 o
   3   6   8    328.82    388.06     30.09 o
   3   6   9     17.13     31.40     29.16 <
   3   6  10   5010.62   4605.17     99.50 o
   3   6  11     90.75     40.38     35.91 <
   3   6  12   1964.80   1772.08     74.19 o
   3   6  13    202.75    183.94     41.52 o
   3   6  14   2629.36   2838.69     87.99 o
   3   6  15   5355.61   5579.81    119.53 o
   3   6  16    167.82    205.25     54.92 o
   3   6  17   6723.06   6904.39    179.86 o
   3   6  18    144.80    183.94     72.88 <
   3   6  19   1112.67   1090.17     86.44 o
   3   7 -21      8.13      5.61    100.94 <
   3   7 -20    177.51     38.13     98.73 <
   3   7 -19    547.83    423.95     75.35 o
   3   7 -18   2518.49   2508.95     97.64 o
   3   7 -17   1915.26   1809.09     89.19 o
   3   7 -16     64.21     37.01     45.99 <
   3   7 -15     22.23    -75.15     33.61 <
   3   7 -14    114.60     -8.97     26.96 <
   3   7 -13    560.80    558.54     33.66 o
   3   7 -12    363.32    375.73     28.00 o
   3   7 -11   4520.06   4454.88     90.59 o
   3   7 -10   1701.33   1406.45     52.76 o
   3   7  -9    885.34    661.73     34.93 o
   3   7  -8    780.92    791.83     50.43 o
   3   7  -7  11464.90  11030.60    127.25 o
   3   7  -6      4.14     35.89     14.57 <
   3   7  -5  33501.90  33592.20    305.80 o
   3   7  -4    769.08    605.65     22.62 o
   3   7  -3   7302.32   6858.40     76.75 o
   3   7  -2    627.90    536.11     18.70 o
   3   7  -1   3436.90   3338.92     43.57 o
   3   7   0  30158.60  32436.90    224.75 o
   3   7   1   1842.61   1828.16     30.51 o
   3   7   2    152.26    135.71     15.74 o
   3   7   3   2982.28   2885.80     43.27 o
   3   7   4    378.65    385.82     16.78 o
   3   7   5   1441.18   1387.38     45.31 o
   3   7   6   4907.50   4627.60     89.28 o
   3   7   7   3676.13   3437.61     75.91 o
   3   7   8   1223.10   1305.51     56.71 o
   3   7   9     26.62     29.16     31.40 <
   3   7  10    192.68    172.72     35.92 o
   3   7  11    236.37    210.85     38.17 o
   3   7  12    452.29    438.53     42.66 o
   3   7  13   2485.93   2516.80     85.00 o
   3   7  14    220.99    218.71     45.99 o
   3   7  15   6897.31   6830.36    164.49 o
   3   7  16    917.13    879.31     77.50 o
   3   7  17     79.50    240.02     71.67 o
   3   7  18   1570.21   1681.23    112.85 o
   3   7  19   1626.27   1475.99    113.82 o
   3   8 -21   1932.26   1810.21    185.38 o
   3   8 -20    417.70    347.69    106.61 o
   3   8 -19     26.33   -160.38     95.28 <
   3   8 -18    453.72    450.87     65.06 o
   3   8 -17    422.98    298.34     60.75 o
   3   8 -16     13.89   -125.62     53.78 <
   3   8 -15     18.32    -78.51     49.32 <
   3   8 -14    139.24     50.47     42.66 <
   3   8 -13    843.63    754.82     50.84 o
   3   8 -12     56.05    -62.81     35.87 <
   3   8 -11   2499.94   2409.13     77.04 o
   3   8 -10    163.03    121.13     28.09 o
   3   8  -9  32237.70  31238.00    459.48 o
   3   8  -8    454.56    340.96     27.34 o
   3   8  -7  26095.30  25034.60    300.81 o
   3   8  -6     97.74     21.31     16.88 <
   3   8  -5    311.65    329.74     16.73 o
   3   8  -4    841.24    776.13     25.23 o
   3   8  -3   6430.34   5995.91     70.40 o
   3   8  -2     10.35     39.26     13.44 <
   3   8  -1  17159.70  16970.50    165.66 o
   3   8   0     91.47     70.66     16.85 o
   3   8   1  15054.90  14540.00    152.91 o
   3   8   2    378.17    466.57     18.52 o
   3   8   3   8576.24   8628.24     92.94 o
   3   8   4   1915.22   1917.89     49.32 o
   3   8   5    246.33    284.88     26.81 o
   3   8   6    690.21    528.26     34.39 o
   3   8   7    710.03    705.47     38.16 o
   3   8   8   1421.08   1351.49     57.64 o
   3   8   9    638.13    565.27     38.43 o
   3   8  10   1115.15    895.01     49.39 o
   3   8  11   1069.44    854.64     50.41 o
   3   8  12     46.28     23.55     40.38 <
   3   8  13   1506.56   1234.85     61.04 o
   3   8  14    442.98    382.45     49.48 o
   3   8  15   1429.49   1242.70     81.55 o
   3   8  16     83.72    139.07     70.63 <
   3   8  17   4735.39   4396.56    160.70 o
   3   8  18    113.55     90.85     76.27 <
   3   8  19   3214.60   3271.62    230.83 o
   3   9 -20    339.18    169.36    108.89 <
   3   9 -19    163.30     66.17    102.09 <
   3   9 -18    132.14     29.16     63.96 <
   3   9 -17   1606.54   1369.44     88.52 o
   3   9 -16    205.07     79.63     59.51 <
   3   9 -15    404.14    190.67     57.46 o
   3   9 -14    121.45   -104.31     79.61 <
   3   9 -13   3509.98   3436.49    100.50 o
   3   9 -12      7.33    -69.54     38.11 <
   3   9 -11  11869.80  10805.20    314.20 o
   3   9 -10   1382.93    921.93     75.79 o
   3   9  -9   1598.00   1609.45     68.34 o
   3   9  -8    479.54    394.79     27.27 o
   3   9  -7  11383.60  10924.10    140.15 o
   3   9  -6   2058.47   2032.29     41.84 o
   3   9  -5  48755.40  48294.80    490.08 o
   3   9  -4   1592.48   1611.70     32.27 o
   3   9  -3  22846.40  22775.70    215.11 o
   3   9  -2  11376.20  11654.20     98.18 o
   3   9  -1   1045.89    954.46     29.97 o
   3   9   0    197.40    172.72     16.89 o
   3   9   1     73.39     38.13     16.85 <
   3   9   2   1090.86    963.43     32.47 o
   3   9   3   1099.09    992.59     36.69 o
   3   9   4      2.47     20.19     24.67 <
   3   9   5   1922.30   1910.03     53.95 o
   3   9   6     87.18     38.13     28.06 <
   3   9   7  11281.00  11080.00    175.05 o
   3   9   8     16.21    -22.43     32.52 <
   3   9   9   3024.91   2891.41     80.93 o
   3   9  10   2134.06   1980.69     77.35 o
   3   9  11     41.97    -10.09     40.38 <
   3   9  12    242.42    158.14     43.84 o
   3   9  13    884.76    717.80     52.26 o
   3   9  14      2.11      0.00     65.05 <
   3   9  15   5635.12   5549.53    163.41 o
   3   9  16     24.79     85.24     71.77 <
   3   9  17    159.67    228.80     77.34 <
   3   9  18     11.52     32.53     79.63 <
   3  10 -20    536.79    323.01    116.84 <
   3  10 -19    735.47    724.53    116.66 o
   3  10 -18     24.33    -67.29     67.28 <
   3  10 -17    800.76    812.02     72.87 o
   3  10 -16    586.31    547.33     66.26 o
   3  10 -15    877.35    679.67    100.21 o
   3  10 -14   1942.22   1673.38    157.82 o
   3  10 -13     52.88   -143.56     78.46 <
   3  10 -12   2140.28   1458.04    136.85 o
   3  10 -11   4220.20   3815.58    130.06 o
   3  10 -10     76.21     86.36     58.32 <
   3  10  -9  10830.20  10308.40    219.84 o
   3  10  -8    221.57    248.99     27.98 o
   3  10  -7  23470.30  22880.00    269.55 o
   3  10  -6    350.82    247.87     24.99 o
   3  10  -5   1593.78   1793.39     38.03 o
   3  10  -4   3241.67   3333.31     48.85 o
   3  10  -3   6926.90   6933.55     80.60 o
   3  10  -2   3961.90   4277.67     44.26 o
   3  10  -1   8538.58   8338.88     96.71 o
   3  10   0   2078.53   1892.09     40.60 o
   3  10   1   2742.86   2505.59     47.33 o
   3  10   2   8595.04   8529.54    105.73 o
   3  10   3   3638.06   3359.10     64.67 o
   3  10   4   3272.11   3121.33     65.89 o
   3  10   5    800.22    803.04     35.87 o
   3  10   6   3209.33   3134.79     68.22 o
   3  10   7   3103.19   2716.44     77.89 o
   3  10   8   1805.32   1910.03     69.91 o
   3  10   9    983.51    926.42     48.53 o
   3  10  10    705.94    593.31     47.51 o
   3  10  11     15.33    -20.19     41.50 <
   3  10  12   1461.74   1281.95     59.41 o
   3  10  13    578.28    653.88     71.60 o
   3  10  14   1378.19   1298.78     83.33 o
   3  10  15     87.68    121.13     72.89 <
   3  10  16     39.59     66.17     75.14 <
   3  10  17    967.59    865.85     88.88 o
   3  10  18    122.47    261.33     84.02 o
   3  11 -20   1341.91   1223.63    133.76 o
   3  11 -19   2018.13   1650.95    136.98 o
   3  11 -18   2099.59   1786.66    191.49 o
   3  11 -17   2589.35   2282.40    126.05 o
   3  11 -16   2901.35   2798.32    187.72 o
   3  11 -15    364.11    252.35     97.67 <
   3  11 -14    160.95     35.89     88.63 <
   3  11 -13      4.68    -30.28     74.02 <
   3  11 -12    972.90   1023.99     80.58 o
   3  11 -11   1599.34   1422.15     83.84 o
   3  11 -10   4852.25   4528.90    141.92 o
   3  11  -9     18.04    -22.43     45.98 <
   3  11  -8    509.28    574.24     37.88 o
   3  11  -7   3746.33   3787.54     66.68 o
   3  11  -6    116.08    177.21     26.82 o
   3  11  -5  12715.00  12400.10    153.91 o
   3  11  -4    134.26    125.62     22.44 o
   3  11  -3   9138.90   8964.71    105.01 o
   3  11  -2    634.38    576.49     26.15 o
   3  11  -1    689.65    597.80     26.39 o
   3  11   0   1665.75   1440.10     41.51 o
   3  11   1   1698.86   1778.81     45.16 o
   3  11   2   3272.77   3234.61     53.34 o
   3  11   3     34.64     16.82     26.92 <
   3  11   4    191.05    244.50     29.05 o
   3  11   5    914.02    785.10     37.77 o
   3  11   6   4231.88   4205.89     82.23 o
   3  11   7  15340.90  14795.80    207.07 o
   3  11   8   5627.42   5454.20    111.11 o
   3  11   9    244.99    203.00     40.44 o
   3  11  10   8004.81   7677.15    142.80 o
   3  11  11    546.50    441.90     47.39 o
   3  11  12    682.96    596.67     71.98 o
   3  11  13     41.21    -61.69     68.40 <
   3  11  14    962.31    855.76     82.18 o
   3  11  15   2231.57   2569.52    142.01 o
   3  11  16    863.11    873.70     86.33 o
   3  11  17    423.51    595.55     87.20 o
   3  12 -19    334.52    485.64    118.74 o
   3  12 -18    199.68    274.79    113.23 <
   3  12 -17    228.42    157.02     69.59 <
   3  12 -16    848.35    822.11    112.21 o
   3  12 -15   4201.15   4598.44    165.40 o
   3  12 -14   2518.99   2539.24    145.71 o
   3  12 -13     88.63     88.60     77.39 <
   3  12 -12   2542.22   2115.28    130.96 o
   3  12 -11     44.65    -40.38     70.66 <
   3  12 -10   1364.87   1311.12     83.23 o
   3  12  -9   1993.42   1747.41     67.96 o
   3  12  -8    221.26    106.55     36.01 <
   3  12  -7   4849.16   4571.52     88.13 o
   3  12  -6    275.39    229.92     33.74 o
   3  12  -5   1719.22   1701.42     57.34 o
   3  12  -4    218.51    146.93     27.04 o
   3  12  -3    476.61    393.67     26.15 o
   3  12  -2    484.44    468.82     29.23 o
   3  12  -1    423.57    520.41     33.27 o
   3  12   0     42.28     34.77     24.68 <
   3  12   1    526.27    393.67     25.29 o
   3  12   2   3812.02   3859.32     67.70 o
   3  12   3   7314.24   7278.99    100.50 o
   3  12   4   6682.24   6961.59     93.37 o
   3  12   5   7354.88   6887.56    108.26 o
   3  12   6   6265.00   6497.26     93.41 o
   3  12   7    981.40    939.88     47.33 o
   3  12   8     42.98     30.28     39.26 <
   3  12   9    391.67    357.78     43.82 o
   3  12  10   2229.65   2234.17     87.45 o
   3  12  11    554.74    546.21     70.68 o
   3  12  12   2030.29   1906.67    128.36 o
   3  12  13     30.03     78.51     72.89 <
   3  12  14    808.78    658.36     82.22 o
   3  12  15   1040.69   1029.60     89.76 o
   3  12  16    237.60    308.43     82.93 o
   3  12  17   1073.89    938.75     94.59 o
   3  13 -19   3589.16   3695.57    190.12 o
   3  13 -18   1620.69   1629.64    125.58 o
   3  13 -17   1945.41   1702.54    136.56 o
   3  13 -16   2466.20   2617.75    159.74 o
   3  13 -15     64.77    248.99     91.87 <
   3  13 -14    281.45    381.33     90.75 o
   3  13 -13   2979.54   3000.20    147.94 o
   3  13 -12      2.66    -91.97     77.37 <
   3  13 -11    229.95    291.61     77.33 o
   3  13 -10     33.50   -116.64     69.50 <
   3  13  -9     10.60     -2.24     40.38 <
   3  13  -8    948.74    796.32     46.73 o
   3  13  -7      0.61     -3.36     35.89 <
   3  13  -6   2532.91   2606.53     68.80 o
   3  13  -5   1548.77   1276.35     61.09 o
   3  13  -4   1354.77   1293.17     52.01 o
   3  13  -3    451.40    406.01     30.45 o
   3  13  -2   2451.07   2492.13     65.76 o
   3  13  -1   1245.60   1323.45     55.60 o
   3  13   0   3513.18   3440.98     58.35 o
   3  13   1  14344.00  14407.70    169.04 o
   3  13   2   3004.29   3317.60     63.18 o
   3  13   3   8277.87   8510.48    109.73 o
   3  13   4     74.64    103.18     34.75 <
   3  13   5    724.77    794.07     40.02 o
   3  13   6    815.66    807.53     44.90 o
   3  13   7   7287.97   7267.78    110.27 o
   3  13   8   4872.63   4762.19     99.01 o
   3  13   9    325.75    252.35     46.10 o
   3  13  10   3494.55   3307.51    135.83 o
   3  13  11   2027.16   2322.77    127.61 o
   3  13  12   2368.55   2261.09    131.72 o
   3  13  13     51.59    -29.16     74.02 <
   3  13  14     81.75     79.63     79.63 <
   3  13  15    986.33    803.04     92.43 o
   3  13  16     11.32     97.58     86.34 <
   3  14 -18      1.88     -2.24    109.91 <
   3  14 -17    693.03    840.06    114.13 o
   3  14 -16    297.28    257.96    102.09 <
   3  14 -15   7014.65   7176.93    209.39 o
   3  14 -14   1097.91   1196.72    106.26 o
   3  14 -13     37.46     98.70     88.59 <
   3  14 -12    118.72    105.43     86.37 <
   3  14 -11    512.16    458.72     85.32 o
   3  14 -10   1033.64    975.77     68.64 o
   3  14  -9   3293.23   3184.14    107.43 o
   3  14  -8    478.09    386.94     43.97 o
   3  14  -7     39.25    -12.34     40.38 <
   3  14  -6   1288.29   1343.64     55.73 o
   3  14  -5   1437.65   1359.34     65.49 o
   3  14  -4   1143.18   1025.12     50.02 o
   3  14  -3    416.89    294.97     39.53 o
   3  14  -2    173.35     67.29     37.09 <
   3  14  -1   3919.60   3748.29     70.91 o
   3  14   0    185.04    351.05     38.92 o
   3  14   1   7409.58   7908.19     97.64 o
   3  14   2     27.31     78.51     33.62 <
   3  14   3   2479.82   2461.85     66.35 o
   3  14   4   3238.73   3331.06     74.06 o
   3  14   5   6894.87   7361.99    101.42 o
   3  14   6   8662.60   8590.11    123.61 o
   3  14   7   5222.30   5494.57     93.47 o
   3  14   8     40.29     74.02     43.73 <
   3  14   9   1703.17   1600.48     98.03 o
   3  14  10      5.86    -30.28     67.29 <
   3  14  11    240.32    222.07     72.92 o
   3  14  12      2.40    -51.59     75.14 <
   3  14  13     97.66    252.35     79.53 o
   3  14  14    241.62    283.76     82.96 o
   3  14  15   1765.37   1489.45    103.20 o
   3  14  16   3305.89   3308.63    168.22 o
   3  15 -17   1207.49   1039.70    121.53 o
   3  15 -16    342.30    300.58    106.58 <
   3  15 -15    298.41    600.04    103.92 o
   3  15 -14     96.37    127.86     97.57 <
   3  15 -13   2044.60   2088.36    151.25 o
   3  15 -12    109.14     90.85     88.61 <
   3  15 -11   1192.44   1056.52     94.63 o
   3  15 -10    396.24    320.77     65.16 o
   3  15  -9    399.50    250.11     60.76 o
   3  15  -8    439.10    352.17     60.71 o
   3  15  -7     92.33     30.28     43.76 <
   3  15  -6   6510.61   6541.00    111.68 o
   3  15  -5   1569.87   1735.07     87.76 o
   3  15  -4   3420.12   3386.02    101.25 o
   3  15  -3   1601.77   1507.39     70.09 o
   3  15  -2    855.67    874.83     41.39 o
   3  15  -1   2589.46   2390.07     76.86 o
   3  15   0      1.25    -49.35     40.37 <
   3  15   1   3479.28   3637.25     83.45 o
   3  15   2     34.68     52.71     35.88 <
   3  15   3   3606.06   3765.11     77.63 o
   3  15   4    211.83    192.91     39.28 o
   3  15   5     14.58     76.27     39.23 <
   3  15   6    129.57    117.76     42.63 <
   3  15   7   3082.21   3577.81     80.97 o
   3  15   8    472.23    482.27     50.45 o
   3  15   9     15.35    -47.11     63.92 <
   3  15  10    367.86    403.77     71.73 o
   3  15  11    261.72    205.25     72.95 <
   3  15  12   1711.68   1890.97    123.79 o
   3  15  13    388.61    383.58     85.25 o
   3  15  14   2241.19   2516.80    154.75 o
   3  15  15     30.42     66.17     90.84 <
   3  16 -17     77.56   -118.89    111.01 <
   3  16 -16      2.38    -40.38    108.79 <
   3  16 -15    550.15    480.03    107.76 o
   3  16 -14    497.92    422.83    104.39 o
   3  16 -13    590.13    568.64    102.10 o
   3  16 -12      9.07    -41.50     90.84 <
   3  16 -11    243.63    170.48     90.89 <
   3  16 -10   2355.06   2350.81    114.42 o
   3  16  -9      8.83    -25.80     61.68 <
   3  16  -8   5994.07   5750.29    138.48 o
   3  16  -7    185.40    274.79     61.59 o
   3  16  -6   3059.32   3148.25    108.11 o
   3  16  -5   1171.57   1218.03     74.95 o
   3  16  -4   1901.54   1779.93     77.04 o
   3  16  -3     86.69     88.60     37.01 <
   3  16  -2   3740.63   3619.31     88.83 o
   3  16  -1    546.16    522.65     47.18 o
   3  16   0   1459.97   1478.23     68.31 o
   3  16   1   1471.30   1379.53     63.35 o
   3  16   2    745.59    726.78     51.66 o
   3  16   3    160.88     93.09     40.43 <
   3  16   4    675.30    587.70     44.07 o
   3  16   5    287.00    180.57     43.88 o
   3  16   6     38.66     10.09     43.74 <
   3  16   7    820.72    690.89     50.97 o
   3  16   8     56.06     53.84     59.44 <
   3  16   9   1104.43    946.60     77.93 o
   3  16  10    192.93    189.54     74.03 <
   3  16  11     14.51    -51.59     75.14 <
   3  16  12   1655.34   1649.83     93.12 o
   3  16  13    200.99    114.40     83.04 <
   3  16  14      0.46    -19.07     85.24 <
   3  17 -16     75.88     33.65    113.28 <
   3  17 -15    322.48    253.48    112.20 <
   3  17 -14    441.57    377.97    111.10 o
   3  17 -13    283.06    231.04    102.10 <
   3  17 -12    896.71    826.60    107.82 o
   3  17 -11    135.23    192.91     90.82 <
   3  17 -10    882.87    841.18     76.39 o
   3  17  -9   1407.33   1214.66     78.23 o
   3  17  -8    116.60     72.90     65.07 <
   3  17  -7    392.33    539.47     67.01 o
   3  17  -6   4392.31   4590.59     99.69 o
   3  17  -5    123.88    165.99     48.19 o
   3  17  -4   5493.79   5512.52    108.54 o
   3  17  -3     21.81    109.91     48.19 <
   3  17  -2    473.84    533.87     51.43 o
   3  17  -1   1197.37   1018.39     55.89 o
   3  17   0     11.66     12.34     47.11 <
   3  17   1      7.58    -57.20     47.09 <
   3  17   2     45.84    -61.69     49.33 <
   3  17   3      1.89    -88.60     48.20 <
   3  17   4     54.62      2.24     42.63 <
   3  17   5      7.88    -78.51     44.84 <
   3  17   6    465.80    357.78     48.46 o
   3  17   7      2.81    -58.32     59.43 <
   3  17   8     23.61    -15.70     62.81 <
   3  17   9    958.10    973.52     71.72 o
   3  17  10     34.35    -29.16     75.14 <
   3  17  11    408.95    354.42     81.94 o
   3  17  12     10.25     20.19     83.00 <
   3  17  13    713.63    873.70     93.84 o
   3  18 -15    249.06    165.99    115.56 <
   3  18 -14     20.55    -53.84    106.54 <
   3  18 -13   1835.87   1756.38    122.56 o
   3  18 -12    194.09    177.21    100.95 <
   3  18 -11     15.33     58.32     75.14 <
   3  18 -10   2974.19   3237.97    129.52 o
   3  18  -9      2.20    120.01     71.75 <
   3  18  -8   6917.92   7409.09    159.01 o
   3  18  -7   3256.58   3808.85    124.77 o
   3  18  -6    845.34    960.06     75.90 o
   3  18  -5   1234.25   1133.91     63.30 o
   3  18  -4    782.52    978.01     59.77 o
   3  18  -3    451.29    607.89     54.53 o
   3  18  -2   2785.39   2969.92     93.82 o
   3  18  -1    620.03    936.51     57.11 o
   3  18   0   1593.35   1592.63     71.78 o
   3  18   1    106.92    107.67     52.71 <
   3  18   2   1641.87   1497.30     72.61 o
   3  18   3    377.11    303.95     56.19 o
   3  18   4   1494.80   1323.45     69.33 o
   3  18   5   1405.74   1458.04     68.12 o
   3  18   6    234.85    168.24     61.74 <
   3  18   7   1983.92   1991.91    100.90 o
   3  18   8      4.55     -5.61     66.17 <
   3  18   9    891.41    880.43     75.18 o
   3  18  10    229.96    270.30     79.60 o
   3  18  11     96.19     58.32     84.13 <
   3  18  12    706.69    705.47     89.73 o
   3  19 -14    205.66    169.36    113.29 <
   3  19 -13     36.73     60.56    106.55 <
   3  19 -12    284.76    346.57    106.50 o
   3  19 -11    872.36    942.12     88.41 o
   3  19 -10   1670.11   1557.86     91.37 o
   3  19  -9    748.85    656.12     80.96 o
   3  19  -8    227.32    321.89     76.17 o
   3  19  -7    196.50    328.62     76.14 o
   3  19  -6   1885.65   2246.51    108.04 o
   3  19  -5     47.76    176.09     59.37 <
   3  19  -4   5954.30   6355.94    122.54 o
   3  19  -3    313.82    457.60     58.05 o
   3  19  -2    273.18    278.15     57.19 o
   3  19  -1   2320.56   2585.22     94.61 o
   3  19   0      1.07     86.36     56.06 <
   3  19   1   1312.02   1249.43     74.31 o
   3  19   2     91.57    -17.95     56.09 <
   3  19   3   2389.48   2467.45     99.31 o
   3  19   4    573.95    443.02     59.73 o
   3  19   5      3.30    -47.11     72.90 <
   3  19   6   2652.90   3038.33    131.21 o
   3  19   7    596.03    546.21     85.33 o
   3  19   8    570.40    648.27     73.85 o
   3  19   9   3966.43   4506.47    128.71 o
   3  19  10    575.41    595.55     86.32 o
   3  19  11    850.66    773.88     91.03 o
   3  20 -12     10.94    -42.62    107.67 <
   3  20 -11    273.36    353.30     87.40 o
   3  20 -10    264.35    208.61     83.04 <
   3  20  -9    734.46    546.21     83.36 o
   3  20  -8   1358.35   1260.65     88.98 o
   3  20  -7    710.08    651.63     84.24 o
   3  20  -6    433.26    541.72     78.32 o
   3  20  -5   1368.13   1377.29     86.32 o
   3  20  -4    703.40    705.47     65.05 o
   3  20  -3     10.72     22.43     59.44 <
   3  20  -2     19.89     49.35     59.44 <
   3  20  -1     13.96     10.09     59.44 <
   3  20   0    199.30    113.28     60.62 <
   3  20   1   2174.61   2202.76     92.91 o
   3  20   2     12.16    -40.38     58.32 <
   3  20   3   1586.06   1663.29     83.72 o
   3  20   4   3074.12   3398.36    134.74 o
   3  20   5   1863.69   2120.89    119.97 o
   3  20   6      8.03    143.56     82.95 <
   3  20   7    967.06    835.57     91.19 o
   3  20   8    297.56    190.67     88.68 <
   3  20   9     79.78    172.72     91.93 <
   3  20  10    825.79    935.39    117.54 o
   3  21 -11    128.01     91.97     89.74 <
   3  21 -10    104.80    -17.95     85.25 <
   3  21  -9    264.23    238.89     84.14 <
   3  21  -8      1.34     68.42     80.74 <
   3  21  -7    640.76    494.61     86.61 o
   3  21  -6     23.00    -32.53     81.87 <
   3  21  -5    629.52    650.51     85.20 o
   3  21  -4     22.06    -34.77     78.51 <
   3  21  -3    101.38     83.00     67.30 <
   3  21  -2    844.64    810.90     68.52 o
   3  21  -1   1045.37   1094.65     71.58 o
   3  21   0    123.21     60.56     65.07 <
   3  21   1    107.93     70.66     66.19 <
   3  21   2   2404.97   2588.58    109.92 o
   3  21   3     74.69    211.98     84.05 <
   3  21   4    258.24    290.49     86.33 o
   3  21   5   1081.43   1247.19     95.91 o
   3  21   6    493.46    484.52     91.98 o
   3  21   7    377.79    391.43     91.95 o
   3  21   8   1258.12   1317.85    104.11 o
   3  21   9   1757.61   1922.37    122.71 o
   3  22  -9    450.16    542.84     92.95 o
   3  22  -8    584.17    625.84     93.02 o
   3  22  -7     95.68    114.40     87.48 <
   3  22  -6      5.27    -81.87     85.22 <
   3  22  -5     91.92    174.96     85.20 <
   3  22  -4    334.14    374.60     87.44 o
   3  22  -3    302.76    236.65     85.29 <
   3  22  -2   1154.15   1056.52     92.28 o
   3  22  -1    133.28    241.14     69.45 o
   3  22   0    624.85    538.35     71.96 o
   3  22   1    391.25    399.28     70.65 o
   3  22   2   1037.67   1087.92     94.06 o
   3  22   3    402.06    569.76     91.72 o
   3  22   4   3125.95   3334.43    149.08 o
   3  22   5   1251.83   1280.83     98.60 o
   3  22   6    739.07    639.29     96.64 o
   3  22   7     81.39     88.60     94.21 <
   3  23  -6    159.73    247.87     94.16 <
   3  23  -5    951.15    973.52    100.88 o
   3  23  -4    560.67    568.64     94.20 o
   3  23  -3    454.48    403.77     94.27 o
   3  23  -2    784.90    869.22     95.13 o
   3  23  -1    534.15    652.75     97.38 o
   3  23   0    147.62    223.19     75.09 <
   3  23   1     40.01     88.60     89.72 <
   3  23   2   2189.40   2295.85    131.86 o
   3  23   3      3.30    284.88     94.06 o
   3  23   4    857.23    916.32    101.92 o
   4   0 -16   2901.32   2830.84    109.28 o
   4   0 -14    148.10     42.62     28.12 <
   4   0 -12   8138.48   8271.58    126.70 o
   4   0 -10   7004.69   7859.96     87.52 o
   4   0  -8  39292.50  41291.70    453.63 o
   4   0  -6  28265.30  31229.00    378.85 o
   4   0  -4  20515.60  21373.80    240.95 o
   4   0  -2  31367.20  34703.60    339.47 o
   4   0   0  18638.90  19516.40    219.26 o
   4   0   2  21460.90  21699.00    300.53 o
   4   0   4  64035.70  63328.30    890.63 o
   4   0   6   2251.58   3435.37     67.83 o
   4   0   8  21342.90  22660.20    297.87 o
   4   0  10  22337.80  22548.00    320.22 o
   4   0  12     91.81    165.99     32.44 o
   4   0  14     75.94     34.77     47.12 <
   4   0  16     73.31    118.89     53.81 <
   4   0  18    113.08    491.25    105.08 o
   4   1 -18   1649.95   1772.08    103.76 o
   4   1 -17   2033.30   2180.33    109.15 o
   4   1 -16    766.94   1012.78     93.56 o
   4   1 -15     18.82     33.65     19.06 <
   4   1 -14   2275.57   2312.68     44.35 o
   4   1 -13     19.02    -45.98     19.04 <
   4   1 -12    774.22    888.28     32.87 o
   4   1 -11   1012.18    986.98     29.39 o
   4   1 -10   7330.09   7396.76     64.16 o
   4   1  -9   4243.75   4325.90     41.53 o
   4   1  -8     12.14     61.69     13.41 o
   4   1  -7   1640.11   1838.25     21.87 o
   4   1  -6  53371.10  59351.30    328.78 o
   4   1  -5      1.36      5.61     10.09 <
   4   1  -4  11011.00  11341.30     89.36 o
   4   1  -3    973.68    939.88     17.33 o
   4   1  -2   4114.49   4373.00     35.01 o
   4   1  -1   1237.17   1382.90     18.72 o
   4   1   0    224.50    210.85     11.29 o
   4   1   1   6635.68   6904.39     65.86 o
   4   1   2   2320.91   2257.72     32.60 o
   4   1   3    177.05    173.84     13.47 o
   4   1   4  22557.40  23238.90    269.80 o
   4   1   5   1140.10   1277.47     34.61 o
   4   1   6  40792.90  40843.10    493.51 o
   4   1   7   5917.87   5949.93     68.80 o
   4   1   8  11501.80  11935.80    114.24 o
   4   1   9    769.47    775.01     30.24 o
   4   1  10   6161.35   7633.41     47.36 o
   4   1  11   2193.00   2128.74     46.78 o
   4   1  12   3279.19   2965.43     57.38 o
   4   1  13    547.02    481.15     30.57 o
   4   1  14     19.70     25.80     33.65 <
   4   1  15   1352.99   1332.43     65.16 o
   4   1  16    247.01    337.59     49.20 o
   4   1  17   1963.10   2122.01     98.94 o
   4   1  18   3849.87   4194.67    148.91 o
   4   1  19    957.02   1154.10     89.09 o
   4   2 -19   1164.08   1357.10    113.82 o
   4   2 -18   1108.99   1857.32    116.16 o
   4   2 -17    359.34    610.13     67.90 o
   4   2 -16   4156.51   4165.51    113.19 o
   4   2 -15   7137.11   6871.86    122.96 o
   4   2 -14   3441.21   3230.12     77.58 o
   4   2 -13    406.05    451.99     33.49 o
   4   2 -12   2175.33   2290.25     36.28 o
   4   2 -11   2728.09   2702.98     38.61 o
   4   2 -10   3375.48   3235.73     44.35 o
   4   2  -9    155.06    190.67     13.33 o
   4   2  -8     70.12    130.10     12.19 o
   4   2  -7   1130.20   1534.31     17.53 o
   4   2  -6   4294.73   4423.47     46.20 o
   4   2  -5   7386.88   8024.84     51.54 o
   4   2  -4  23038.20  24932.50    166.73 o
   4   2  -3   4308.65   4553.58     36.46 o
   4   2  -2  14999.60  15218.60    125.48 o
   4   2  -1   4767.44   5202.96     35.50 o
   4   2   0  25019.00  26235.80    184.55 o
   4   2   1    231.29    275.91     12.08 o
   4   2   2   2166.57   2275.67     30.46 o
   4   2   3   4819.72   4876.59     60.48 o
   4   2   4   8475.23   7880.15    105.97 o
   4   2   5   8794.98   8823.39    103.66 o
   4   2   6     10.68     61.69     35.87 <
   4   2   7     83.29    141.32     16.71 o
   4   2   8   1649.69   1978.45     33.56 o
   4   2   9    295.82    324.13     20.07 o
   4   2  10  11390.90  11399.60    123.16 o
   4   2  11   1043.67   1235.97     43.50 o
   4   2  12    140.69    160.38     25.76 o
   4   2  13   2355.42   2210.62     65.28 o
   4   2  14    249.98    196.27     34.86 o
   4   2  15   4369.40   4551.33     90.72 o
   4   2  16    163.87    195.15     49.32 o
   4   2  17     24.41    236.65     52.54 o
   4   2  18   1844.23   2469.70    132.90 o
   4   2  19    781.02   1006.05    126.30 o
   4   3 -19   1801.21   1855.08    133.27 o
   4   3 -18   7264.07   7564.99    230.71 o
   4   3 -17   6287.71   6952.61    210.88 o
   4   3 -16    406.07    550.69     39.89 o
   4   3 -15    107.86    278.15     36.74 o
   4   3 -14      4.43     99.82     63.90 <
   4   3 -13      8.42    -16.82     30.28 <
   4   3 -12   5684.45   6043.02     83.17 o
   4   3 -11   9104.26   9389.79    119.85 o
   4   3 -10    669.03    689.77     29.03 o
   4   3  -9   4168.37   4485.16     38.46 o
   4   3  -8   6534.92   6380.61     61.65 o
   4   3  -7   1170.69   1321.21     20.03 o
   4   3  -6  10433.10  11555.50     73.40 o
   4   3  -5      4.27     10.09     12.34 <
   4   3  -4   2371.98   2266.69     33.40 o
   4   3  -3    808.65    881.55     18.17 o
   4   3  -2   3637.79   3765.11     34.66 o
   4   3  -1  10146.40  10835.50     82.15 o
   4   3   0    421.02    477.79     17.55 o
   4   3   1    906.54    925.29     21.09 o
   4   3   2    132.33    102.06     12.41 o
   4   3   3    108.91     69.54     13.52 o
   4   3   4    355.78    198.52     15.29 o
   4   3   5   2256.34   2332.87     40.35 o
   4   3   6   4464.24   4122.89     64.60 o
   4   3   7   2607.13   2654.76     41.83 o
   4   3   8   8169.78   8008.01     93.52 o
   4   3   9   5715.24   5735.71     76.98 o
   4   3  10   1183.14   1473.74     41.23 o
   4   3  11   2799.97   2744.48     54.59 o
   4   3  12    241.13    200.76     25.89 o
   4   3  13    276.66    284.88     32.51 o
   4   3  14     25.93     85.24     42.60 <
   4   3  15   1190.93   1444.58     75.05 o
   4   3  16    349.84    381.33     51.53 o
   4   3  17   3845.35   3956.90    113.38 o
   4   3  18   3941.31   4648.91    121.17 o
   4   3  19   3646.69   4021.95    233.87 o
   4   4 -20   3514.21   3829.04    174.30 o
   4   4 -19    354.89    395.91     84.07 o
   4   4 -18    406.35    744.72     85.70 o
   4   4 -17    629.24   1113.72     75.78 o
   4   4 -16   7804.00   7920.53    169.04 o
   4   4 -15   7304.30   7191.51    158.40 o
   4   4 -14  22974.70  23430.70    410.38 o
   4   4 -13   7187.13   7154.50    120.53 o
   4   4 -12   1013.29   1154.10     39.33 o
   4   4 -11   3838.70   3642.86     59.43 o
   4   4 -10   6821.68   6742.88     86.89 o
   4   4  -9    304.14    320.77     18.99 o
   4   4  -8   6180.38   6477.07     65.62 o
   4   4  -7    121.64    124.49     11.21 o
   4   4  -6   3494.79   3536.31     39.40 o
   4   4  -5  26267.90  27396.60    216.45 o
   4   4  -4  41159.60  43431.70    290.60 o
   4   4  -3  10429.80  11112.50     76.01 o
   4   4  -2     16.11     33.65     10.08 o
   4   4  -1    518.92    566.39     18.70 o
   4   4   0    677.70    780.61     20.33 o
   4   4   1   5094.55   4994.35     55.20 o
   4   4   2   4611.38   4445.90     52.18 o
   4   4   3     11.77      7.85     13.46 <
   4   4   4   9352.71   9108.27    102.48 o
   4   4   5  13468.00  13050.60    156.60 o
   4   4   6    129.61    174.96     18.97 o
   4   4   7   4490.18   4453.76     63.49 o
   4   4   8   1021.41   1131.66     37.28 o
   4   4   9    764.72    884.92     30.53 o
   4   4  10   3907.89   3470.14     65.16 o
   4   4  11   4331.46   4119.53     68.59 o
   4   4  12     38.46     94.21     38.10 <
   4   4  13   1653.67   1869.66     77.18 o
   4   4  14   2839.94   2936.27     93.42 o
   4   4  15   5205.04   5231.00    119.71 o
   4   4  16   1986.33   2022.19     95.13 o
   4   4  17   2462.70   2846.55    103.90 o
   4   4  18   1713.41   2348.57    129.58 o
   4   4  19     60.40    174.96    115.49 <
   4   5 -20    779.09    933.15    102.83 o
   4   5 -19   4318.65   4904.63    193.63 o
   4   5 -18  12083.70  12487.60    241.29 o
   4   5 -17   6718.76   6914.48    159.28 o
   4   5 -16   1018.38   1281.95     88.79 o
   4   5 -15      4.42     81.87     48.20 <
   4   5 -13   1946.77   1899.94     63.19 o
   4   5 -12   8573.26   8603.57    118.30 o
   4   5 -11   5897.63   5828.80     88.70 o
   4   5 -10   5573.63   5671.78     81.20 o
   4   5  -9   2027.44   1950.41     43.56 o
   4   5  -8   8211.54   8122.41     99.54 o
   4   5  -7  16942.50  17139.80    155.85 o
   4   5  -6   4286.30   4115.04     54.11 o
   4   5  -5   3248.93   3172.92     37.65 o
   4   5  -4   2138.10   2359.78     22.71 o
   4   5  -3    204.26    223.19     13.38 o
   4   5  -2  36915.30  38099.70    311.56 o
   4   5  -1  11583.80  12429.20     91.60 o
   4   5   0   3007.95   2803.93     42.03 o
   4   5   1    545.44    561.91     20.07 o
   4   5   2   4895.24   4777.89     59.78 o
   4   5   3     40.73    -21.31     15.70 <
   4   5   4   1537.01   1570.20     34.37 o
   4   5   5   4134.79   4111.68     52.08 o
   4   5   6     34.55     57.20     16.81 o
   4   5   7   1869.50   2063.69     40.12 o
   4   5   8   2555.55   2765.79     44.98 o
   4   5   9   3144.93   3059.64     54.03 o
   4   5  10     73.73     81.87     34.76 <
   4   5  11    262.62    231.04     38.19 o
   4   5  12   2667.63   2330.62     83.43 o
   4   5  13    127.29    172.72     42.57 o
   4   5  14    137.45    218.71     45.89 o
   4   5  15    200.46    228.80     49.32 o
   4   5  16     28.24     94.21     51.57 <
   4   5  17    717.93    782.86     76.09 o
   4   5  18   5669.67   6063.21    171.37 o
   4   5  19   1266.39   1124.94     96.91 o
   4   6 -21    702.45    626.96    104.43 o
   4   6 -20   5305.27   5624.68    221.08 o
   4   6 -19    581.09    757.06     69.06 o
   4   6 -17   5320.17   5575.33    140.93 o
   4   6 -16    510.82    504.71     59.46 o
   4   6 -15   5637.25   5473.26    139.69 o
   4   6 -14  11870.30  11866.20    184.01 o
   4   6 -13   3873.23   3218.91     83.76 o
   4   6 -12    386.91    339.84     28.20 o
   4   6 -11    241.79    169.36     28.17 o
   4   6 -10    119.40     66.17     24.72 <
   4   6  -9   1868.08   1855.08     50.60 o
   4   6  -8    786.30    801.92     31.30 o
   4   6  -7    272.61    244.50     16.94 o
   4   6  -6    142.51    148.05     14.57 o
   4   6  -5   9896.29  10065.00     92.85 o
   4   6  -4  10545.60  10131.10    103.58 o
   4   6  -3  13945.30  14231.60    126.32 o
   4   6  -2   2605.63   2676.07     34.47 o
   4   6  -1  17642.40  18670.80    142.02 o
   4   6   0   5425.92   5539.44     61.27 o
   4   6   1    776.56    803.04     26.71 o
   4   6   2  14904.60  14731.80    155.85 o
   4   6   3   2763.94   2870.10     40.69 o
   4   6   4   7974.85   8265.97     92.05 o
   4   6   5    822.64    864.73     39.01 o
   4   6   6    288.19    250.11     22.55 o
   4   6   7   6821.90   7032.25     82.90 o
   4   6   8   1093.42    967.91     51.14 o
   4   6   9   3336.75   3058.52     81.43 o
   4   6  10   1315.52   1269.62     68.65 o
   4   6  11    113.61     71.78     38.16 <
   4   6  12    202.96    186.18     41.52 o
   4   6  13    732.14    614.62     48.65 o
   4   6  14   2675.45   2496.62     95.50 o
   4   6  15    721.65    514.80     54.43 o
   4   6  16   1608.59   1515.24    105.79 o
   4   6  17   2069.07   2037.89    132.47 o
   4   6  18    215.43    473.30     79.30 o
   4   7 -21   1288.28   1000.44    117.36 o
   4   7 -20     62.55     -2.24     96.46 <
   4   7 -19    919.73    955.58     73.90 o
   4   7 -18   1496.24   1271.86     77.32 o
   4   7 -17   2408.91   2594.19    111.04 o
   4   7 -16     54.13    -32.53     54.96 <
   4   7 -15    840.10    790.71     61.86 o
   4   7 -14     94.53     28.04     35.92 <
   4   7 -13   1974.59   1879.75     78.01 o
   4   7 -12    374.24    224.31     38.42 o
   4   7 -11      0.84    -23.55     26.91 <
   4   7 -10     27.07    -30.28     25.79 <
   4   7  -9    856.88    764.91     34.22 o
   4   7  -8    677.38    625.84     31.68 o
   4   7  -7   4366.71   4309.07     69.38 o
   4   7  -6   1853.87   1738.43     34.17 o
   4   7  -5  12853.60  13071.90    130.01 o
   4   7  -4     12.66      8.97     13.46 <
   4   7  -3   9774.35   9829.44     94.95 o
   4   7  -2   3619.81   3739.32     42.15 o
   4   7  -1   1034.80    928.66     27.91 o
   4   7   0      7.46     31.40     14.57 <
   4   7   1    841.84    804.17     27.22 o
   4   7   2   2931.07   2696.25     45.49 o
   4   7   3   1472.75   1235.97     34.99 o
   4   7   4   5920.82   5974.60     85.37 o
   4   7   5   4843.95   4694.89     84.15 o
   4   7   6     40.41     61.69     22.42 <
   4   7   7   7159.83   7058.04    122.71 o
   4   7   8   6874.74   6519.69    120.84 o
   4   7   9     16.81      2.24     34.77 <
   4   7  10   2215.45   2088.36     77.21 o
   4   7  11   1638.90   1611.70     75.30 o
   4   7  12    681.98    558.54     47.52 o
   4   7  13    294.62    206.37     46.10 o
   4   7  14    563.05    533.87     52.79 o
   4   7  15    958.40    926.42     68.53 o
   4   7  16    249.96    223.19     71.80 o
   4   7  17      5.19     43.74     74.02 <
   4   7  18   3432.60   3703.43    156.48 o
   4   8 -21    170.24     31.40    107.70 <
   4   8 -20    742.39    519.29    110.24 o
   4   8 -19   2112.31   2065.93    117.98 o
   4   8 -18     52.49    -42.62     62.80 <
   4   8 -17   1341.74   1149.61     74.86 o
   4   8 -16      9.55      4.49     58.32 <
   4   8 -15   1260.53   1016.14     68.35 o
   4   8 -14    398.06    232.16     82.03 <
   4   8 -13    474.72    157.02     77.68 <
   4   8 -12   3175.72   2698.50     90.47 o
   4   8 -11    211.81    169.36     31.47 o
   4   8 -10    783.35    635.93     35.53 o
   4   8  -9   2698.87   2649.15     57.81 o
   4   8  -8    428.50    456.48     27.92 o
   4   8  -7  11026.30  10791.80    131.99 o
   4   8  -6   2851.73   2866.73     45.73 o
   4   8  -5     15.42     61.69     16.79 o
   4   8  -4    742.16    741.36     23.56 o
   4   8  -3  11581.00  11936.90    105.37 o
   4   8  -2    142.56    174.96     16.74 o
   4   8  -1  12312.80  12136.50    122.54 o
   4   8   0   1563.31   1927.98     29.28 o
   4   8   1  18855.20  19001.60    175.28 o
   4   8   2   1717.86   1685.72     40.74 o
   4   8   3   9418.27   9316.88    126.51 o
   4   8   4   3609.83   3553.13     63.66 o
   4   8   5   2114.92   1794.51     47.31 o
   4   8   6      3.51    -31.40     30.28 <
   4   8   7   6670.41   6539.88    117.49 o
   4   8   8    949.42   1104.75     64.38 o
   4   8   9  11676.00  11323.40    186.44 o
   4   8  10     88.99     44.86     39.27 <
   4   8  11   2382.34   2309.31     84.66 o
   4   8  12      9.91    -69.54     43.72 <
   4   8  13    165.31     83.00     47.16 <
   4   8  14    332.96    268.05     53.93 o
   4   8  15    603.46    642.66     77.30 o
   4   8  16     69.04     58.32     75.15 <
   4   8  17    668.26    737.99     83.96 o
   4   8  18     32.95     96.46     79.62 <
   4   9 -21    212.57     66.17    115.56 <
   4   9 -20    403.05    312.92    114.47 <
   4   9 -19     66.42    -60.56     72.89 <
   4   9 -18     65.56    -25.80     66.17 <
   4   9 -17    256.18    190.67     65.11 <
   4   9 -16    697.23    751.45     69.38 o
   4   9 -15   2465.33   2367.64    110.48 o
   4   9 -14    503.00    429.56     88.70 o
   4   9 -13    526.02    423.95     49.60 o
   4   9 -12    354.93    394.79     45.90 o
   4   9 -11   1684.32   1462.53     73.04 o
   4   9 -10   4193.76   4201.40     77.28 o
   4   9  -9   4857.84   4493.01     84.03 o
   4   9  -8    691.96    697.62     31.37 o
   4   9  -7   6621.32   6909.99     83.68 o
   4   9  -6     68.31    103.18     22.39 o
   4   9  -5  18424.50  18111.10    193.11 o
   4   9  -4    715.93    757.06     23.20 o
   4   9  -3  18933.00  18269.30    180.64 o
   4   9  -2    525.54    655.00     23.80 o
   4   9  -1    906.81    868.09     28.36 o
   4   9   0   1454.86   1509.63     32.99 o
   4   9   1    803.19    786.22     30.40 o
   4   9   2   1476.25   1517.48     42.23 o
   4   9   3  11713.50  11627.30    154.28 o
   4   9   4   6105.14   5879.27     91.49 o
   4   9   5  11846.90  11754.10    159.98 o
   4   9   6      1.98     65.05     32.50 <
   4   9   7  28767.40  27291.20    419.49 o
   4   9   8     16.26     24.67     35.89 <
   4   9   9      2.17    -48.23     38.12 <
   4   9  10   4803.97   4494.13    107.89 o
   4   9  11   2087.43   2008.73     85.74 o
   4   9  12    411.79    330.86     48.39 o
   4   9  13   1853.97   1675.63     90.64 o
   4   9  14     14.45    -67.29     69.52 <
   4   9  15    102.00     61.69     74.03 <
   4   9  16    326.06    201.88     78.61 <
   4   9  17    128.45    144.68     80.75 <
   4  10 -20    272.88     66.17    113.34 <
   4  10 -19    329.17    159.26    110.00 <
   4  10 -18     10.02    -59.44     68.41 <
   4  10 -17    478.73    471.06     71.79 o
   4  10 -16    898.42    860.24     73.02 o
   4  10 -15   3131.49   2911.60    183.77 o
   4  10 -14   3845.99   3469.02    184.78 o
   4  10 -13   1241.42    956.70     80.63 o
   4  10 -12   3138.22   2765.79     90.70 o
   4  10 -11     52.06     -3.36     42.62 <
   4  10 -10     73.22      4.49     39.27 <
   4  10  -9   3961.94   3983.82     75.96 o
   4  10  -8    178.81    142.44     26.97 o
   4  10  -7  13886.40  13353.40    167.78 o
   4  10  -6   8442.75   8640.58    103.38 o
   4  10  -5    521.23    573.12     27.76 o
   4  10  -4   1204.89   1256.16     36.55 o
   4  10  -3   5252.09   5202.96     60.58 o
   4  10  -2   2398.81   2530.26     41.70 o
   4  10  -1    147.40    121.13     19.11 o
   4  10   0    360.81    294.97     24.90 o
   4  10   1  13450.00  13483.50    156.25 o
   4  10   2    222.07    227.68     25.78 o
   4  10   3   7531.19   7425.92     98.60 o
   4  10   4     58.39    139.07     30.20 o
   4  10   5   3038.83   2908.23     69.90 o
   4  10   6   3221.55   3272.74     73.42 o
   4  10   7   7746.14   7594.15    134.67 o
   4  10   8   2718.91   2590.83     81.86 o
   4  10   9   7860.80   7651.35    141.04 o
   4  10  10    197.27    124.49     43.81 <
   4  10  11   2089.37   1915.64     88.52 o
   4  10  12   3022.56   2908.23     98.49 o
   4  10  13    603.50    458.72     74.29 o
   4  10  14   3313.82   3243.58    145.10 o
   4  10  15    477.66    473.30     78.52 o
   4  10  16    969.60    838.93     87.83 o
   4  10  17    222.69     84.12     81.93 <
   4  11 -20    359.41    412.74    122.21 o
   4  11 -19    474.13    263.57    115.68 <
   4  11 -18    977.86    923.05     82.04 o
   4  11 -17   1161.91   1010.53     82.40 o
   4  11 -16   1826.88   1598.24    103.06 o
   4  11 -15     92.08    172.72     82.96 <
   4  11 -14      7.79     53.84     78.50 <
   4  11 -13    825.76    675.18     81.11 o
   4  11 -12     39.09     38.13     70.66 <
   4  11 -11     83.70     23.55     44.88 <
   4  11 -10   1851.03   1640.86     76.41 o
   4  11  -9    933.67    812.02     42.16 o
   4  11  -8   4802.56   4653.40     76.51 o
   4  11  -7   9442.60   9166.59    121.28 o
   4  11  -6   1529.69   1629.64     47.34 o
   4  11  -5   1295.00   1201.20     45.54 o
   4  11  -4    721.47    737.99     30.18 o
   4  11  -3   6522.28   6293.13     81.21 o
   4  11  -2    203.60    259.08     21.14 o
   4  11  -1   8225.94   8484.68    100.96 o
   4  11   0    222.04    225.44     25.79 o
   4  11   1   2251.84   2124.25     51.91 o
   4  11   2     52.65     16.82     26.93 <
   4  11   3     35.81    -30.28     24.67 <
   4  11   4    204.99     88.60     31.53 <
   4  11   5   2639.31   2363.15     69.93 o
   4  11   6   2787.71   2696.25     73.81 o
   4  11   7  20830.40  20859.00    307.92 o
   4  11   8   1011.05    924.17     48.68 o
   4  11   9     25.33    -53.84     41.48 <
   4  11  10   5072.84   5264.65    114.34 o
   4  11  11    239.42    154.78     48.31 o
   4  11  12   1166.66   1084.56     79.94 o
   4  11  13    668.89    712.20     78.41 o
   4  11  14    375.18    417.22     79.57 o
   4  11  15      8.12     15.70     78.51 <
   4  11  16   1863.05   2120.89    149.36 o
   4  11  17   1005.46    981.37     96.52 o
   4  12 -19     17.50    -86.36    105.41 <
   4  12 -18    386.09    374.60     77.40 o
   4  12 -17    125.53    185.06     72.87 <
   4  12 -16   1388.43   1404.21    106.49 o
   4  12 -15   4438.68   4750.97    176.15 o
   4  12 -14   3382.88   3719.13    152.67 o
   4  12 -13    391.83    444.14     82.92 o
   4  12 -12   3349.54   3343.40    137.99 o
   4  12 -11    482.24    419.47     75.24 o
   4  12 -10    283.34    186.18     46.11 o
   4  12  -9     21.85    -30.28     37.01 <
   4  12  -8     14.06    -33.65     34.76 <
   4  12  -7     50.85     58.32     32.52 <
   4  12  -6    621.88    592.19     33.79 o
   4  12  -5   3909.74   3761.75     68.41 o
   4  12  -4   1109.92   1149.61     44.59 o
   4  12  -3   2311.56   2212.86     56.02 o
   4  12  -2   1416.21   1405.33     47.19 o
   4  12  -1    195.33    232.16     27.96 o
   4  12   0   1069.17   1123.81     45.63 o
   4  12   1     96.32     78.51     28.05 <
   4  12   2   2556.27   2406.89     58.89 o
   4  12   3    665.88    567.52     35.22 o
   4  12   4   1080.23    954.46     42.30 o
   4  12   5   6791.73   6700.26    101.45 o
   4  12   6   5624.34   5597.76    101.33 o
   4  12   7    388.57    388.06     42.62 o
   4  12   8     69.66      3.36     41.51 <
   4  12   9    966.52    976.89     57.15 o
   4  12  10     34.93     16.82     45.99 <
   4  12  11   2081.41   2106.31    127.75 o
   4  12  12   2876.04   2932.91    141.01 o
   4  12  13     25.20     81.87     75.13 <
   4  12  14   3485.15   3573.32    156.49 o
   4  12  15   1209.27   1074.46     95.75 o
   4  12  16   2474.62   2793.83    158.95 o
   4  13 -19   1147.57    937.63    118.24 o
   4  13 -18    912.24    923.05     86.33 o
   4  13 -17   6079.77   6168.64    203.41 o
   4  13 -16    783.22    775.01    103.20 o
   4  13 -15    212.72    217.59     94.21 <
   4  13 -14     13.24      7.85     87.48 <
   4  13 -13   2021.60   1916.76    140.59 o
   4  13 -12    336.47    372.36     81.83 o
   4  13 -11   4712.39   4764.43    156.60 o
   4  13 -10   3653.31   3799.88    138.02 o
   4  13  -9    829.77    754.82     46.32 o
   4  13  -8   4449.79   4266.45     89.87 o
   4  13  -7   6458.22   6230.32    107.92 o
   4  13  -6   1080.98   1041.94     49.57 o
   4  13  -5    402.58    333.11     37.19 o
   4  13  -4   1046.09   1066.61     59.35 o
   4  13  -3    382.15    367.88     38.17 o
   4  13  -2    185.83    253.48     34.65 o
   4  13  -1  15754.50  15888.20    181.98 o
   4  13   0    103.51    214.22     31.24 o
   4  13   1     25.30     40.38     30.28 <
   4  13   2    178.04    149.17     28.08 o
   4  13   3   3807.39   3742.68     74.90 o
   4  13   4    465.01    459.84     38.15 o
   4  13   5   2661.02   2385.58     73.19 o
   4  13   6    813.66    626.96     43.42 o
   4  13   7   1552.29   1579.17     70.50 o
   4  13   8   3227.45   3262.65     96.14 o
   4  13   9    117.98     77.39     47.13 <
   4  13  10   1836.10   1833.77    124.50 o
   4  13  11   1495.47   1091.29     84.57 o
   4  13  12    814.96    798.56     83.04 o
   4  13  13    232.88    196.27     79.66 <
   4  13  14     83.32     87.48     81.87 <
   4  13  15    380.92    456.48     89.63 o
   4  13  16    422.62    480.03     96.38 o
   4  14 -18    234.31    151.41    111.07 <
   4  14 -17    229.35    284.88    107.63 <
   4  14 -16   2124.84   2391.19    169.52 o
   4  14 -15   4529.13   5236.61    185.65 o
   4  14 -14   1464.16   1532.07    106.29 o
   4  14 -13   1696.19   1716.00    106.46 o
   4  14 -12   1469.89   1455.80     99.87 o
   4  14 -11    337.16    222.07     80.85 <
   4  14 -10     90.30     59.44     57.21 <
   4  14  -9    125.23    104.31     54.97 <
   4  14  -8     31.27    -56.08     40.36 <
   4  14  -7    191.54    197.40     41.49 o
   4  14  -6    687.88    705.47     44.79 o
   4  14  -5   5336.24   5513.64    117.84 o
   4  14  -4   2310.82   2270.06     87.77 o
   4  14  -3   3564.38   3648.47     79.74 o
   4  14  -2   7966.98   8177.37    120.79 o
   4  14  -1   3444.60   3879.51     76.40 o
   4  14   0   1327.77   1600.48     55.25 o
   4  14   1   6527.57   6425.48     87.28 o
   4  14   2    680.39    763.79     39.97 o
   4  14   3   1947.51   1871.90     65.64 o
   4  14   4     91.28    104.31     38.12 <
   4  14   5    741.43    603.41     44.28 o
   4  14   6    751.51    612.38     45.40 o
   4  14   7   1344.30   1322.33     53.98 o
   4  14   8    769.21    815.38     53.65 o
   4  14   9     44.50      5.61     68.42 <
   4  14  10    164.92    213.10     71.75 <
   4  14  11      8.00    -34.77     75.14 <
   4  14  12    274.67    321.89     78.46 o
   4  14  13    114.27    132.35     81.87 <
   4  14  14     39.75     25.80     84.12 <
   4  14  15   2175.39   2418.11    160.57 o
   4  15 -17   3963.18   3987.18    195.02 o
   4  15 -16      3.25      5.61    105.43 <
   4  15 -15    126.66    242.26    100.88 <
   4  15 -14    259.68    161.51     97.63 <
   4  15 -13     41.36     80.75     93.08 <
   4  15 -12    297.13    160.38     88.69 <
   4  15 -11    602.93    472.18     87.69 o
   4  15 -10    256.01    150.29     62.89 <
   4  15  -9      7.66    -89.73     56.05 <
   4  15  -8   1512.11   1452.43     87.75 o
   4  15  -7   1594.28   1426.64     76.02 o
   4  15  -6   3976.07   4088.12    111.07 o
   4  15  -5    296.78    262.45     55.00 o
   4  15  -4   2941.26   2987.86     99.45 o
   4  15  -3   1754.32   1877.51     76.60 o
   4  15  -2    336.94    320.77     41.53 o
   4  15  -1   3239.67   3306.39     80.03 o
   4  15   0    684.44    717.80     34.59 o
   4  15   1   1028.15   1044.18     47.01 o
   4  15   2   1186.56   1360.46     53.85 o
   4  15   3   1393.17   1201.20     50.64 o
   4  15   4   2848.69   2853.27     77.34 o
   4  15   5    616.94    713.32     45.60 o
   4  15   6   1843.25   1876.39     76.05 o
   4  15   7    113.83     91.97     46.00 <
   4  15   8    229.84    222.07     60.57 o
   4  15   9     91.04     85.24     67.30 <
   4  15  10    169.27    159.26     72.91 <
   4  15  11    558.32    449.75     83.17 o
   4  15  12     15.14     53.84     79.63 <
   4  15  13     22.56    -14.58     85.24 <
   4  15  14     29.58      3.36     87.48 <
   4  16 -16   1104.79   1012.78    117.98 o
   4  16 -15    305.77    237.77    106.59 <
   4  16 -14   1381.17   1445.70    115.31 o
   4  16 -13     38.07    -93.09     93.07 <
   4  16 -12    146.26     29.16     93.11 <
   4  16 -11    296.62    195.15     89.79 <
   4  16 -10    255.53    275.91     67.27 o
   4  16  -9    262.79    291.61     65.02 o
   4  16  -8   3856.50   3916.52    118.36 o
   4  16  -7    489.53    543.96     62.69 o
   4  16  -6     89.28    109.91     57.19 <
   4  16  -5    403.21    309.55     57.35 o
   4  16  -4    959.46    903.99     64.14 o
   4  16  -3    976.79   1101.38     65.64 o
   4  16  -2   6415.91   6652.03    111.88 o
   4  16  -1    910.99    975.77     49.01 o
   4  16   0   2083.75   2215.10     80.94 o
   4  16   1   2298.98   2367.64     71.18 o
   4  16   2    793.15    716.68     45.20 o
   4  16   3     61.78     44.86     41.50 <
   4  16   4    807.32    776.13     48.36 o
   4  16   5    411.28    451.99     47.00 o
   4  16   6   1235.29   1277.47     56.95 o
   4  16   7      4.50    133.47     60.51 <
   4  16   8   2025.97   2052.47    105.29 o
   4  16   9     38.90    -15.70     69.54 <
   4  16  10   1758.67   1629.64     90.36 o
   4  16  11     43.80     34.77     77.39 <
   4  16  12     21.68    -61.69     80.74 <
   4  16  13    663.58    456.48     88.93 o
   4  17 -16    280.82    115.52    114.47 <
   4  17 -15    969.35    984.74    117.73 o
   4  17 -14    493.95    501.34    111.03 o
   4  17 -13    403.15    399.28    102.07 o
   4  17 -12      7.33    -84.12     96.44 <
   4  17 -11    546.67    643.78    100.78 o
   4  17 -10    169.61    132.35     70.68 <
   4  17  -9   3402.16   3402.84    124.49 o
   4  17  -8      5.97      8.97     63.93 <
   4  17  -7      2.84     43.74     65.05 <
   4  17  -6   4021.65   4137.47    122.34 o
   4  17  -5    245.66    328.62     62.70 o
   4  17  -4   4402.88   4601.80    122.55 o
   4  17  -3   1473.79   1805.73     75.42 o
   4  17  -2   1374.95   1363.83     74.08 o
   4  17  -1     31.08    -37.01     48.22 <
   4  17   0      4.97    -60.56     49.34 <
   4  17   1    439.16    375.73     51.72 o
   4  17   2    842.69    805.29     48.40 o
   4  17   3    267.48    174.96     44.98 o
   4  17   4   2603.32   2513.44     82.62 o
   4  17   5     41.09     97.58     45.96 <
   4  17   6   6633.23   7121.97    118.18 o
   4  17   7     38.81    112.16     62.78 <
   4  17   8    332.56    360.02     67.26 o
   4  17   9    622.75    622.47     81.88 o
   4  17  10   1258.33   1191.11     88.85 o
   4  17  11     50.03      7.85     80.76 <
   4  17  12    766.43    803.04     91.88 o
   4  17  13    118.89     99.82     90.85 <
   4  18 -15    550.02    563.03    117.75 o
   4  18 -14    449.73    467.70    113.26 o
   4  18 -13   2925.97   3290.69    178.86 o
   4  18 -12   1220.30   1117.08    113.56 o
   4  18 -11    935.10   1056.52     84.85 o
   4  18 -10      6.35   -104.31     72.87 <
   4  18  -9     19.26     67.29     72.89 <
   4  18  -8   2895.09   2968.80    122.90 o
   4  18  -7   5437.69   5736.83    142.69 o
   4  18  -6    294.45    300.58     67.29 o
   4  18  -5   1060.15    854.64     60.29 o
   4  18  -4    243.21    263.57     53.81 o
   4  18  -3    109.57    114.40     52.71 <
   4  18  -2   2693.42   2591.95     93.85 o
   4  18  -1      1.12     22.43     51.59 <
   4  18   0   1846.21   1681.23     76.15 o
   4  18   1     95.07     25.80     53.85 <
   4  18   2   1219.86   1158.58     67.58 o
   4  18   3      4.65    -84.12     53.81 <
   4  18   4   2420.75   2467.45     84.88 o
   4  18   5    226.06    273.66     52.65 o
   4  18   6    441.77    463.21     65.01 o
   4  18   7    817.64    859.12     70.53 o
   4  18   8   1402.33   1296.54     78.99 o
   4  18   9     75.22    102.06     77.38 <
   4  18  10   3623.25   4292.25    143.06 o
   4  18  11     23.38     21.31     85.24 <
   4  18  12     57.78    152.53     90.81 <
   4  19 -13    315.04    346.57    111.01 o
   4  19 -12     37.10     86.36    106.54 <
   4  19 -11   1178.12   1110.35     88.83 o
   4  19 -10    286.73    167.11     77.47 <
   4  19  -9   4113.21   4191.31    140.70 o
   4  19  -8    283.15    379.09     76.15 o
   4  19  -7     42.10    121.13     72.87 <
   4  19  -6   1528.30   1636.37     95.98 o
   4  19  -5    107.33    133.47     57.18 <
   4  19  -4   1802.07   1747.41     85.54 o
   4  19  -3   1096.32   1156.34     64.77 o
   4  19  -2     74.29     35.89     57.21 <
   4  19  -1    409.16    319.65     59.58 o
   4  19   0    120.25    133.47     57.19 <
   4  19   1    347.59    286.00     58.41 o
   4  19   2    208.09    187.30     58.34 o
   4  19   3    128.61    120.01     59.45 <
   4  19   4    264.39    273.66     62.80 o
   4  19   5     89.83     86.36     62.81 <
   4  19   6   3076.09   2962.07    116.31 o
   4  19   7     41.79     -5.61     68.42 <
   4  19   8   2699.73   2905.99    120.97 o
   4  19   9   2164.80   2211.74    120.90 o
   4  19  10    185.16    217.59     85.22 <
   4  20 -12     53.09     41.50    111.04 <
   4  20 -11    750.01    749.21     89.73 o
   4  20 -10    369.67    339.84     83.03 o
   4  20  -9    104.40    128.98     79.62 <
   4  20  -8    409.35    391.43     80.78 o
   4  20  -7   1169.38   1093.53     87.74 o
   4  20  -6    317.95    307.31     79.64 o
   4  20  -5    690.30    609.01     79.80 o
   4  20  -4   1116.28   1069.98     67.49 o
   4  20  -3    291.00    253.48     61.73 o
   4  20  -2      4.29    -43.74     60.56 <
   4  20  -1    106.00     13.46     60.58 <
   4  20   0     20.93    -62.81     61.67 <
   4  20   1     77.53     19.07     61.70 <
   4  20   2      3.42    -14.58     61.69 <
   4  20   3    558.11    499.10     68.54 o
   4  20   4   2124.64   2159.02    119.84 o
   4  20   5    293.62    310.67     82.98 o
   4  20   6    132.24    113.28     84.13 <
   4  20   7    394.58    353.30     72.96 o
   4  20   8    566.46    500.22     77.51 o
   4  20   9     20.09     65.05     84.11 <
   4  21 -11    164.88    192.91     88.59 <
   4  21 -10     17.93    -25.80     85.24 <
   4  21  -9   1205.61   1026.24     94.76 o
   4  21  -8    247.81    191.79     84.16 <
   4  21  -7    948.96   1021.75     90.63 o
   4  21  -6    913.72    769.40     86.72 o
   4  21  -5    385.73    356.66     84.15 o
   4  21  -4      1.88    -96.46     78.49 <
   4  21  -3     27.96     43.74     66.17 <
   4  21  -2   1278.62   1074.46     73.75 o
   4  21  -1     65.95    162.63     65.00 <
   4  21   0    230.49    228.80     66.17 o
   4  21   1    519.76    386.94     66.40 o
   4  21   2    874.85    629.20     71.32 o
   4  21   3     36.62     78.51     84.11 <
   4  21   4     21.60     -6.73     83.00 <
   4  21   5    687.81    643.78     90.93 o
   4  21   6     94.85    105.43     88.60 <
   4  21   7     80.24    185.06     91.92 <
   4  22  -9    127.62    217.59     95.29 <
   4  22  -8    431.77    418.35     90.86 o
   4  22  -7     61.20     17.95     89.73 <
   4  22  -6    313.30    348.81     90.81 o
   4  22  -5    303.46    219.83     86.42 <
   4  22  -4   1072.79   1158.58     96.19 o
   4  22  -3    820.72    809.77     88.63 o
   4  22  -2    296.40    353.30     89.67 o
   4  22  -1   1028.41   1202.32     75.57 o
   4  22   0    573.80    592.19     71.74 o
   4  22   1    489.14    607.89     80.53 o
   4  22   2   2428.37   2986.74    141.77 o
   4  22   3    300.93    336.47     91.94 o
   4  22   4    364.24    252.35     90.94 <
   4  22   5     54.81     79.63     90.84 <
   4  23  -5   1025.26   1056.52     98.61 o
   4  23  -4    500.12    651.63     97.33 o
   4  23  -3    562.21    758.18     96.08 o
   4  23  -2   1688.76   1814.70    108.24 o
   4  23  -1     94.99    128.98     91.96 <
   4  23   0    508.81    650.51     96.22 o
   4  23   1    376.41    386.94     94.20 o
   4  23   2    821.92    859.12     98.61 o
   5   0 -16   7256.44   7243.10    200.89 o
   5   0 -14   3084.01   5247.83     84.29 o
   5   0 -12  17967.30  17747.70    261.98 o
   5   0 -10   8467.54   8907.51    112.32 o
   5   0  -8   3297.55   3277.23     56.40 o
   5   0  -6  11953.90  13184.10    137.12 o
   5   0  -4    316.49    349.93     22.30 o
   5   0  -2   3112.20   3475.75     44.85 o
   5   0   0   1296.61   1279.71     31.59 o
   5   0   2   4145.77   3979.33     72.07 o
   5   0   4  10746.30  10208.50    160.95 o
   5   0   6   1774.47   1759.74     47.25 o
   5   0   8  27932.00  28293.90    395.83 o
   5   0  10  19512.30  20082.80    282.20 o
   5   0  12   1312.17   1749.65     67.96 o
   5   0  14     60.57    197.40     52.61 o
   5   0  16     40.97     62.81     62.80 <
   5   0  18    252.20    539.47    112.98 o
   5   1 -18    398.07   1173.16    100.19 o
   5   1 -17      3.87    -69.54     54.94 <
   5   1 -16   2617.64   3111.24     75.80 o
   5   1 -15    125.73    162.63     23.49 o
   5   1 -14  31520.10  32275.40    334.54 o
   5   1 -13     55.80     65.05     21.30 o
   5   1 -12   9612.82  10250.00    106.12 o
   5   1 -11    102.51     49.35     19.12 <
   5   1 -10    339.66    353.30     17.87 o
   5   1  -9    401.82    352.17     16.01 o
   5   1  -8  10262.20  11257.20     59.21 o
   5   1  -7     28.92     -7.85     14.58 <
   5   1  -6   6885.63   7330.58     55.96 o
   5   1  -5   1632.46   1668.90     26.31 o
   5   1  -4    774.27    777.25     21.28 o
   5   1  -3   2813.99   3067.49     25.59 o
   5   1  -2     17.05     14.58     10.10 <
   5   1  -1   4136.16   3993.91     45.04 o
   5   1   0   3389.19   3687.72     35.29 o
   5   1   1   2043.59   2081.63     31.87 o
   5   1   2   1710.56   1779.93     30.35 o
   5   1   3     95.10     42.62     14.64 <
   5   1   4  16618.70  16298.70    189.24 o
   5   1   5    394.32    450.87     19.86 o
   5   1   6  10648.80   9898.98    131.92 o
   5   1   7      5.46      1.12     22.43 <
   5   1   8  13860.20  15091.80    123.96 o
   5   1   9    313.76    255.72     23.73 o
   5   1  10   6533.35   7794.91     72.30 o
   5   1  11    616.12    632.57     30.19 o
   5   1  12   7417.21   7270.02    104.84 o
   5   1  13     56.32     42.62     34.77 <
   5   1  14   2651.82   2781.49     75.01 o
   5   1  15     65.41    219.83     40.20 o
   5   1  16    285.28    238.89     52.77 o
   5   1  17    609.62    754.82     78.16 o
   5   1  18   2373.71   2616.62    142.41 o
   5   2 -19    185.87     94.21     69.58 <
   5   2 -18   5473.96   6222.47    191.26 o
   5   2 -17    715.25    602.28     70.93 o
   5   2 -16   6376.15   6847.19    148.09 o
   5   2 -15   1630.88   1430.00     65.17 o
   5   2 -14   2896.11   4043.26     52.47 o
   5   2 -13   1238.01   1105.87     39.18 o
   5   2 -12   2570.20   2775.89     46.24 o
   5   2 -11    828.02    807.53     27.08 o
   5   2 -10   1769.64   1748.53     35.05 o
   5   2  -9   1920.65   2166.87     33.11 o
   5   2  -8   3785.28   3924.37     37.87 o
   5   2  -7    524.31    444.14     15.26 o
   5   2  -6   1129.50   1189.99     23.90 o
   5   2  -5   8820.86   8827.88     81.67 o
   5   2  -4  15405.10  15845.50    136.25 o
   5   2  -3  22644.50  24301.10    151.68 o
   5   2  -2   1681.73   1719.37     23.97 o
   5   2  -1     54.66     39.26     11.23 o
   5   2   0   2259.00   2467.45     28.13 o
   5   2   1  13341.90  13068.50    141.54 o
   5   2   2     98.44     41.50     15.76 <
   5   2   3   5546.56   5224.27     73.79 o
   5   2   4   4267.39   4408.89     57.78 o
   5   2   5   3167.91   3140.40     50.93 o
   5   2   6    979.21    903.99     39.73 o
   5   2   7   1357.70   1276.35     46.60 o
   5   2   8  12901.40  13582.20    140.73 o
   5   2   9     91.92    111.04     23.53 o
   5   2  10   9317.81  10050.40    106.72 o
   5   2  11    317.50    311.80     28.06 o
   5   2  12   1649.17   2008.73     62.20 o
   5   2  13    161.37    216.46     35.81 o
   5   2  14    386.78    440.78     40.23 o
   5   2  15   4468.51   4395.43    114.04 o
   5   2  16     73.65     80.75     52.71 <
   5   2  17   2167.34   2123.13    101.19 o
   5   2  18    132.53    462.09     79.24 o
   5   3 -19    547.24    427.32     78.70 o
   5   3 -18    871.51    907.35     82.89 o
   5   3 -17   1072.61   1221.39     79.05 o
   5   3 -16    248.64    302.82     52.64 o
   5   3 -15     40.40     58.32     38.13 <
   5   3 -14   3828.40   4257.48     85.51 o
   5   3 -13    126.09     81.87     32.56 <
   5   3 -12   4067.58   4125.14     84.50 o
   5   3 -11   3643.03   3608.09     50.03 o
   5   3 -10   3450.65   3312.00     45.44 o
   5   3  -9   7360.79   7664.81     69.01 o
   5   3  -8    548.96    523.77     15.93 o
   5   3  -7  12739.70  12852.10    110.99 o
   5   3  -6  24292.50  24863.00    232.23 o
   5   3  -5    562.92    474.42     18.60 o
   5   3  -4     63.32     49.35     12.35 o
   5   3  -3   4764.81   5229.88     41.97 o
   5   3  -2  14001.40  14532.20    121.07 o
   5   3  -1  10763.00  10781.70    102.66 o
   5   3   0  25768.00  24787.80    255.89 o
   5   3   1   4177.18   4297.86     50.05 o
   5   3   2    207.97    226.56     15.63 o
   5   3   3   2832.25   2812.90     40.74 o
   5   3   4   2260.47   1984.06     44.00 o
   5   3   5   2760.18   2682.80     48.28 o
   5   3   6    360.25    482.27     28.66 o
   5   3   7    854.87    713.32     36.68 o
   5   3   8   2212.79   2412.50     47.93 o
   5   3   9    231.00    197.40     24.75 o
   5   3  10   4774.18   5180.53     68.73 o
   5   3  11    719.41    652.75     30.68 o
   5   3  12   1048.00   1077.83     49.18 o
   5   3  13   1187.66   1157.46     47.31 o
   5   3  14    497.11    467.70     50.54 o
   5   3  15    125.05    291.61     51.39 o
   5   3  16    428.96    420.59     56.10 o
   5   3  17   1224.85   1248.31     67.18 o
   5   3  18   2813.79   2791.59    216.54 o
   5   4 -20   2621.84   2815.14    160.63 o
   5   4 -19     25.26    -83.00     82.98 <
   5   4 -18      0.76    -23.55     59.44 <
   5   4 -17     22.73     21.31     53.84 <
   5   4 -16   2174.95   2156.78     98.80 o
   5   4 -15   4164.31   4360.67    119.26 o
   5   4 -14   4150.48   4046.63    115.38 o
   5   4 -13    824.55    851.27     42.48 o
   5   4 -12     58.73     41.50     25.80 <
   5   4 -11    474.59    376.85     27.31 o
   5   4 -10   1364.91   1425.52     38.67 o
   5   4  -9    191.58    227.68     15.57 o
   5   4  -8    351.20    367.88     15.60 o
   5   4  -7   8530.09   8822.27     79.33 o
   5   4  -6   8744.98   9160.99     77.77 o
   5   4  -5  16995.90  17944.00    155.24 o
   5   4  -4  29594.60  29539.90    273.00 o
   5   4  -3  15086.80  16099.00    120.07 o
   5   4  -2  11201.70  11422.10     95.31 o
   5   4  -1     36.30     45.98     13.45 o
   5   4   0    177.48    300.58     13.98 o
   5   4   1   1972.98   1921.25     32.24 o
   5   4   2  23691.80  23794.10    236.16 o
   5   4   3   4209.13   3752.77     58.19 o
   5   4   4   2010.33   1668.90     38.17 o
   5   4   5    485.82    444.14     27.11 o
   5   4   6   3221.96   2997.96     68.89 o
   5   4   7   2435.85   2390.07     56.60 o
   5   4   8   3383.71   3194.23     60.01 o
   5   4   9   1000.24    816.50     33.82 o
   5   4  10     43.19     70.66     24.66 <
   5   4  11    774.73    754.82     34.88 o
   5   4  12      4.27     24.67     32.52 <
   5   4  13     22.78      1.12     43.74 <
   5   4  14    547.74    454.24     50.71 o
   5   4  15   2158.16   1795.63     96.16 o
   5   4  16    656.21    591.07     59.62 o
   5   4  17    619.33    723.41     64.76 o
   5   4  18     37.85    252.35     80.62 o
   5   5 -20    110.45    250.11     93.01 <
   5   5 -19     30.87    -59.44     62.80 <
   5   5 -18    607.62    413.86     64.32 o
   5   5 -17   1932.68   1871.90    102.36 o
   5   5 -16   3709.47   3620.43    118.50 o
   5   5 -15    667.65    761.55     59.13 o
   5   5 -14    102.74    134.59     50.45 <
   5   5 -13    317.83    243.38     38.27 o
   5   5 -12    194.73    125.62     28.14 o
   5   5 -11   6578.84   6622.87     95.65 o
   5   5 -10   5102.74   4845.18     89.12 o
   5   5  -9   3913.14   3915.40     65.01 o
   5   5  -8  10235.90  10050.40    123.02 o
   5   5  -7  13715.10  14283.20    145.24 o
   5   5  -6  31754.50  32759.90    270.11 o
   5   5  -5   1273.56   1200.08     29.97 o
   5   5  -4     56.80     26.92     12.36 <
   5   5  -3    526.43    517.04     18.02 o
   5   5  -2  18364.30  18494.70    157.48 o
   5   5  -1  15592.10  14884.40    160.24 o
   5   5   0  32375.90  31100.00    321.32 o
   5   5   1  18337.90  17985.50    179.12 o
   5   5   2     45.90     59.44     14.57 o
   5   5   3   2687.36   2619.99     42.63 o
   5   5   4     36.20     58.32     17.93 o
   5   5   5   1827.95   1730.58     42.59 o
   5   5   6    929.12    855.76     33.05 o
   5   5   7    306.70    302.82     26.93 o
   5   5   8   1365.36   1246.06     43.57 o
   5   5   9    530.61    569.76     28.96 o
   5   5  10   1953.13   1738.43     51.41 o
   5   5  11   3235.03   3325.46     71.80 o
   5   5  12    678.02    630.32     48.40 o
   5   5  13      4.29    -22.43     44.86 <
   5   5  14     39.61     19.07     48.23 <
   5   5  15    126.55    105.43     52.73 <
   5   5  16    555.03    601.16     60.45 o
   5   5  17    556.28    675.18     80.50 o
   5   5  18   2614.29   2819.63    145.90 o
   5   6 -21     28.62    -41.50     99.82 <
   5   6 -20   2029.44   1919.01    119.37 o
   5   6 -19    127.45     83.00     65.07 <
   5   6 -18    299.44    259.08     63.98 o
   5   6 -17   2971.15   2680.55    116.27 o
   5   6 -16    127.19    136.83     58.32 <
   5   6 -15   5994.04   6036.29    147.59 o
   5   6 -14   5176.11   5030.24    133.83 o
   5   6 -13   1205.66   1140.64     48.64 o
   5   6 -12     44.87    -25.80     26.92 <
   5   6 -11    330.05    323.01     29.18 o
   5   6 -10   3697.83   3672.02     66.55 o
   5   6  -9    143.45    187.30     24.59 o
   5   6  -8     16.83     17.95     21.31 <
   5   6  -7     95.65     94.21     21.31 o
   5   6  -6  10858.90  11121.50    109.82 o
   5   6  -5  10799.70  10748.00     99.09 o
   5   6  -4  14480.60  14118.30    136.13 o
   5   6  -3  28268.30  29426.60    215.20 o
   5   6  -2   5298.47   5174.93     55.88 o
   5   6  -1   2745.59   2857.76     33.46 o
   5   6   0   3119.86   3351.25     38.85 o
   5   6   1    382.87    375.73     16.87 o
   5   6   2  11829.90  11391.80    130.76 o
   5   6   3    851.93    788.46     28.52 o
   5   6   4    128.46    102.06     20.23 o
   5   6   5    871.00    934.27     36.59 o
   5   6   6    399.91    380.21     23.64 o
   5   6   7  14080.70  13436.40    156.03 o
   5   6   8      5.91     15.70     22.43 <
   5   6   9   7205.55   6565.67     99.83 o
   5   6  10   1728.71   1736.19     76.22 o
   5   6  11   3453.23   3241.34     95.08 o
   5   6  12    485.89    480.03     48.24 o
   5   6  13   1032.27    927.54     56.56 o
   5   6  14    270.44    294.97     51.56 o
   5   6  15    102.96    105.43     53.83 <
   5   6  16   3253.91   3566.59    147.22 o
   5   6  17    235.34    293.85     78.46 o
   5   6  18    215.67    282.64    124.46 <
   5   7 -21   1220.66   1010.53    120.51 o
   5   7 -20    284.24    242.26     72.94 o
   5   7 -19   1018.36    907.35     76.63 o
   5   7 -18      7.91    -76.27     62.79 <
   5   7 -17    681.68    638.17     68.53 o
   5   7 -16     21.61     31.40     59.44 <
   5   7 -15   8649.47   9135.19    191.42 o
   5   7 -14     24.91     37.01     52.71 <
   5   7 -13   5570.72   5146.89    108.82 o
   5   7 -12     26.96    -45.98     30.27 <
   5   7 -11   4228.00   4097.10     75.95 o
   5   7 -10    335.88    300.58     29.26 o
   5   7  -9    153.23    118.89     25.84 o
   5   7  -8     29.14     -7.85     23.55 <
   5   7  -7   3194.77   3273.86     57.14 o
   5   7  -6    513.76    505.83     21.36 o
   5   7  -5   3781.16   3709.03     46.44 o
   5   7  -4   6661.92   6995.23     63.96 o
   5   7  -3   1052.12    993.71     28.60 o
   5   7  -2   2352.41   2484.28     34.62 o
   5   7  -1      2.52     37.01     15.69 <
   5   7   0    274.52    277.03     17.93 o
   5   7   1   1481.66   1440.10     38.55 o
   5   7   2   3581.23   3522.85     57.05 o
   5   7   3   4550.47   4421.23     73.89 o
   5   7   4    316.58    299.46     26.97 o
   5   7   5  11008.70  10658.30    146.13 o
   5   7   6   3548.18   3710.15     55.55 o
   5   7   7  11536.80  11309.90    126.69 o
   5   7   8   2969.85   2981.13     64.91 o
   5   7   9    149.46    178.33     39.22 o
   5   7  10   1095.35    905.11     50.33 o
   5   7  11   4586.91   4578.25    106.65 o
   5   7  12   1104.75   1156.34     62.56 o
   5   7  13   4568.62   4558.06    112.27 o
   5   7  14    369.82    314.04     53.93 o
   5   7  15    199.41    226.56     74.00 o
   5   7  16    293.37    401.52     78.38 o
   5   7  17    169.98    162.63     79.64 <
   5   8 -21    358.31    305.07    114.44 <
   5   8 -20     24.31   -106.55     80.73 <
   5   8 -19   3792.59   3772.96    140.34 o
   5   8 -18     19.93      6.73     66.17 <
   5   8 -17   9240.14   9367.36    205.96 o
   5   8 -16    428.24    446.39     66.14 o
   5   8 -15   3309.39   3503.79    123.05 o
   5   8 -14    909.92    653.88     63.61 o
   5   8 -13    848.65    772.76     53.02 o
   5   8 -12   3316.90   3015.90     74.11 o
   5   8 -11  17952.60  17699.50    232.89 o
   5   8 -10      8.80    -22.43     29.16 <
   5   8  -9   4720.77   4532.27     79.24 o
   5   8  -8      1.69    -21.31     24.67 <
   5   8  -7     36.11     59.44     20.17 <
   5   8  -6   2039.59   1931.34     42.84 o
   5   8  -5     37.96     16.82     16.83 <
   5   8  -4     37.83      6.73     15.71 <
   5   8  -3   5312.06   4992.11     64.36 o
   5   8  -2    288.77    293.85     17.92 o
   5   8  -1    342.37    262.45     18.29 o
   5   8   0   4716.65   4831.72     59.25 o
   5   8   1    599.09    471.06     27.56 o
   5   8   2    276.57    244.50     25.88 o
   5   8   3   2443.88   2619.99     53.89 o
   5   8   4   2750.06   2552.69     60.64 o
   5   8   5   1519.56   1613.94     54.23 o
   5   8   6   2973.49   3019.27     62.22 o
   5   8   7   7762.63   7773.60    134.42 o
   5   8   8    676.04    659.48     35.97 o
   5   8   9  14532.50  14669.00    225.33 o
   5   8  10    137.84    127.86     43.75 <
   5   8  11   8427.52   8608.05    152.10 o
   5   8  12    224.44    206.37     49.37 o
   5   8  13    344.75    326.38     53.87 o
   5   8  14      1.86     -2.24     70.66 <
   5   8  15    100.77    141.32     76.25 <
   5   8  16    615.42    521.53     83.16 o
   5   8  17     91.78    113.28     82.99 <
   5   9 -20     47.44   -152.53    108.75 <
   5   9 -19    173.21    195.15     74.01 <
   5   9 -18     20.63    -80.75     70.64 <
   5   9 -17     27.65     91.97     67.28 <
   5   9 -16    154.40     94.21     66.20 <
   5   9 -15  10030.10  10210.80    216.46 o
   5   9 -14    159.71    229.92     71.73 o
   5   9 -13  11137.00  11441.10    235.01 o
   5   9 -12    247.25    327.50     45.84 o
   5   9 -11   2380.42   2432.69     66.79 o
   5   9 -10   1919.72   1754.14     60.77 o
   5   9  -9   5403.58   5192.87     88.64 o
   5   9  -8   3565.01   3325.46     69.38 o
   5   9  -7    136.90    136.83     23.55 o
   5   9  -6      6.86     42.62     21.30 <
   5   9  -5     30.50     31.40     17.94 <
   5   9  -4     22.29     -1.12     17.95 <
   5   9  -3    880.76    836.69     28.39 o
   5   9  -2    142.75    186.18     20.09 o
   5   9  -1   1731.75   1703.67     42.92 o
   5   9   0     46.55     61.69     22.42 <
   5   9   1    200.95    197.40     24.68 o
   5   9   2    769.77    733.51     36.09 o
   5   9   3    120.80     89.73     26.95 o
   5   9   4     88.91     62.81     29.18 <
   5   9   5  10990.70  10223.10    153.73 o
   5   9   6    188.18    211.98     36.98 o
   5   9   7  18657.50  18776.20    278.27 o
   5   9   8   2015.47   2041.26     79.46 o
   5   9   9      6.76     67.29     32.50 <
   5   9  10   1210.11   1292.05     72.52 o
   5   9  11   2702.05   2705.23     95.31 o
   5   9  12     80.90    155.90     49.30 o
   5   9  13   4319.49   4482.92    118.39 o
   5   9  14     12.28    -28.04     71.78 <
   5   9  15    728.34    845.66     86.07 o
   5   9  16    282.35    242.26     83.03 <
   5   9  17    595.89    472.18     88.79 o
   5  10 -20      4.35   -179.45    113.23 <
   5  10 -19   2019.83   1969.48    113.51 o
   5  10 -18     20.34    -68.42     71.77 <
   5  10 -17   4875.45   4862.01    132.48 o
   5  10 -16    163.79    161.51     65.05 <
   5  10 -15   3903.57   3979.33    154.26 o
   5  10 -14    381.88    572.00     80.43 o
   5  10 -13    182.54    158.14     71.80 <
   5  10 -12   4956.79   5124.45    111.26 o
   5  10 -11   7991.10   7839.78    128.12 o
   5  10 -10     14.50     24.67     32.52 <
   5  10  -9    165.93    141.32     32.56 o
   5  10  -8   1543.39   1463.65     48.88 o
   5  10  -7    514.19    494.61     28.13 o
   5  10  -6   6108.14   6007.13     83.84 o
   5  10  -5   2330.26   2192.67     50.99 o
   5  10  -4   3620.91   3613.70     58.44 o
   5  10  -3  13399.20  13587.80    138.74 o
   5  10  -2    293.30    344.32     25.62 o
   5  10  -1    287.73    224.31     25.96 o
   5  10   0    516.46    380.21     27.49 o
   5  10   1   1617.90   1242.70     48.87 o
   5  10   2    951.55    861.37     35.38 o
   5  10   3    808.14    760.42     39.51 o
   5  10   4   2143.75   2157.90     59.31 o
   5  10   5   5208.13   4932.67     94.82 o
   5  10   6     54.01     99.82     38.11 <
   5  10   7    856.32    828.84     50.59 o
   5  10   8    187.41    297.22     43.57 o
   5  10   9  10257.50  10047.00    174.88 o
   5  10  10    124.46    111.04     47.11 <
   5  10  11   6242.38   6315.56    132.54 o
   5  10  12     34.40     25.80     50.47 <
   5  10  13     42.00    -12.34     72.90 <
   5  10  14   1776.93   1620.67     96.06 o
   5  10  15    125.73    192.91     80.72 <
   5  10  16   1284.45   1331.30     97.41 o
   5  11 -20    490.02    345.44    108.93 o
   5  11 -19     37.34      0.00     75.15 <
   5  11 -18      4.94    -75.15     71.77 <
   5  11 -17    531.32    583.22     75.04 o
   5  11 -16    341.40    273.66     90.91 o
   5  11 -15   2048.63   2076.03    137.84 o
   5  11 -14    393.56    418.35     84.09 o
   5  11 -13   3674.32   3202.08    138.79 o
   5  11 -12    573.00    574.24     75.14 o
   5  11 -11   2252.59   1967.23     87.06 o
   5  11 -10   3050.20   3046.19     87.52 o
   5  11  -9   2593.74   2442.78     67.67 o
   5  11  -8   7281.69   7037.85    101.14 o
   5  11  -7   2203.23   2022.19     54.59 o
   5  11  -6   1753.06   1597.12     49.63 o
   5  11  -5     55.97     79.63     25.78 o
   5  11  -4      2.65     -1.12     29.16 <
   5  11  -3    442.56    425.08     28.11 o
   5  11  -2   6138.52   6535.39     80.59 o
   5  11  -1  10326.80  10752.50    120.49 o
   5  11   0   5266.31   5749.17     73.82 o
   5  11   1     69.14     62.81     28.04 <
   5  11   2    663.28    648.27     34.84 o
   5  11   3     41.09     83.00     29.13 <
   5  11   4    506.27    446.39     33.87 o
   5  11   5   2244.17   1907.79     72.10 o
   5  11   6     12.68    -57.20     39.24 <
   5  11   7   2235.56   1962.75     81.49 o
   5  11   8    147.12    107.67     43.77 <
   5  11   9     68.38     69.54     45.98 <
   5  11  10   1191.09   1129.42     64.22 o
   5  11  11   1085.43   1093.53     60.53 o
   5  11  12    569.28    629.20     79.51 o
   5  11  13     57.45    135.71     76.24 <
   5  11  14    104.22    196.27     80.70 <
   5  11  15    432.79    482.27     86.29 o
   5  11  16    529.35    611.26     90.71 o
   5  12 -19     96.27     58.32     80.76 <
   5  12 -18     26.08    -26.92     75.14 <
   5  12 -17    742.06    582.09     77.74 o
   5  12 -16    117.93     99.82     93.10 <
   5  12 -15   1388.25   1269.62    100.23 o
   5  12 -14   1022.40    934.27     92.21 o
   5  12 -13    180.35     77.39     79.67 <
   5  12 -12    526.28    462.09     80.86 o
   5  12 -11     26.01     20.19     68.42 <
   5  12 -10      9.93    -21.31     45.98 <
   5  12  -9    363.66    232.16     38.39 o
   5  12  -8    109.43    128.98     32.51 o
   5  12  -7   1710.01   1581.41     53.76 o
   5  12  -6    882.46    935.39     37.79 o
   5  12  -5   2885.53   2762.43     70.85 o
   5  12  -4   7232.75   7405.73    130.90 o
   5  12  -3  18448.10  18575.40    210.12 o
   5  12  -2   4362.13   4874.34     66.04 o
   5  12  -1   2719.89   2654.76     59.11 o
   5  12   0    108.70    108.79     29.16 o
   5  12   1    372.04    338.71     31.50 o
   5  12   2    335.62    370.12     32.42 o
   5  12   3   3820.94   3580.05     71.77 o
   5  12   4    793.98    778.37     40.46 o
   5  12   5     36.96    -77.39     38.10 <
   5  12   6    190.18     99.82     41.57 <
   5  12   7     40.77    -90.85     42.58 <
   5  12   8      9.81    -53.84     44.85 <
   5  12   9    181.99     49.35     48.30 <
   5  12  10      0.26     -2.24     49.35 <
   5  12  11    699.48    642.66     78.64 o
   5  12  12    457.58    367.88     77.51 o
   5  12  13    494.30    366.75     79.81 o
   5  12  14   2232.15   2210.62    150.38 o
   5  12  15    645.53    690.89     91.88 o
   5  13 -18     95.42     39.26     79.64 <
   5  13 -17   3631.28   3788.66    180.83 o
   5  13 -16    108.57     50.47     96.47 <
   5  13 -15    172.66    181.69     93.09 <
   5  13 -14    669.25    596.67     93.22 o
   5  13 -13    151.56    133.47     83.00 <
   5  13 -12   1393.77   1216.90     92.62 o
   5  13 -11   2238.55   1917.89    126.99 o
   5  13 -10    236.31    113.28     71.85 <
   5  13  -9    676.93    680.79     45.97 o
   5  13  -8   6174.26   6009.37    106.83 o
   5  13  -7  10200.50  10095.30    174.36 o
   5  13  -6     53.73     19.07     44.87 <
   5  13  -5     62.77     62.81     45.98 <
   5  13  -4     28.77     54.96     44.86 <
   5  13  -3    938.08   1066.61     54.31 o
   5  13  -2   2165.21   2535.87     55.29 o
   5  13  -1  16831.40  17132.00    192.68 o
   5  13   0   3287.03   3647.35     64.48 o
   5  13   1   1516.92   1500.66     57.31 o
   5  13   2   1902.24   1612.82     60.54 o
   5  13   3    202.27    142.44     31.49 o
   5  13   4     32.43     15.70     37.01 <
   5  13   5     40.12    -24.67     38.13 <
   5  13   6      4.34    -17.95     40.38 <
   5  13   7     42.21    -61.69     44.85 <
   5  13   8    189.41    148.05     48.26 o
   5  13   9    220.01    229.92     50.46 o
   5  13  10      0.17   -114.40     69.50 <
   5  13  11    592.88    439.66     77.65 o
   5  13  12    183.44    155.90     80.77 <
   5  13  13    133.91    226.56     82.94 <
   5  13  14    160.27    269.18     88.53 o
   5  13  15     76.71    103.18     90.84 <
   5  14 -18    270.20    262.45     83.00 o
   5  14 -17     95.65     99.82    105.43 <
   5  14 -16   1488.47   1787.78    118.88 o
   5  14 -15    460.66    420.59     98.75 o
   5  14 -14   1108.40   1010.53    102.33 o
   5  14 -13   3038.54   2572.88    152.53 o
   5  14 -12     86.12    -23.55     83.00 <
   5  14 -11   1582.33   1265.13     93.22 o
   5  14 -10      3.21    -70.66     56.06 <
   5  14  -9   1735.36   1553.37     75.07 o
   5  14  -8    167.27    150.29     52.73 <
   5  14  -7      7.85    121.13     51.54 <
   5  14  -6   3871.27   3796.52    103.92 o
   5  14  -5   6043.76   6117.04    124.66 o
   5  14  -4   6504.98   6710.35    129.57 o
   5  14  -3  14871.90  15242.10    232.56 o
   5  14  -2   3141.72   3578.93     64.75 o
   5  14  -1    741.39    649.39     38.57 o
   5  14   0    876.63    864.73     41.56 o
   5  14   1   1857.92   2034.53     60.16 o
   5  14   2      0.99      3.36     31.40 <
   5  14   3   3601.04   3806.61     78.17 o
   5  14   4    293.32    318.53     41.45 o
   5  14   5    373.03    397.04     43.68 o
   5  14   6   1391.85   1378.41     59.53 o
   5  14   7    474.99    473.30     49.35 o
   5  14   8   2398.40   2119.77     95.94 o
   5  14   9    216.55    257.96     72.87 o
   5  14  10    798.08    809.77     82.97 o
   5  14  11     95.53    116.64     78.50 <
   5  14  12    283.76    343.20     86.30 o
   5  14  13   2294.13   2348.57    153.43 o
   5  14  14     87.28     94.21     89.72 <
   5  15 -17   3352.31   3153.86    189.33 o
   5  15 -16     78.80    116.64    103.17 <
   5  15 -15     26.14    -77.39     98.69 <
   5  15 -14   1544.76   1557.86    114.35 o
   5  15 -13    242.37    174.96     92.01 <
   5  15 -12   2481.64   2275.67    150.03 o
   5  15 -11      0.14   -124.49     80.72 <
   5  15 -10     94.34     33.65     60.58 <
   5  15  -9      6.09   -118.89     57.16 <
   5  15  -8   1356.73   1290.93     76.57 o
   5  15  -7   4216.65   4201.40    115.67 o
   5  15  -6     59.65    104.31     54.94 <
   5  15  -5    875.20    792.95     60.86 o
   5  15  -4   1699.44   1695.81     89.74 o
   5  15  -3     97.03    178.33     53.77 o
   5  15  -2    676.93    720.05     45.81 o
   5  15  -1   5237.47   5757.02     83.13 o
   5  15   0   1281.84   1367.19     55.53 o
   5  15   1   2668.02   2623.35     72.22 o
   5  15   2   3373.91   3405.09     79.28 o
   5  15   3   1378.95   1517.48     65.35 o
   5  15   4   3069.48   3263.77     79.82 o
   5  15   5    669.53    781.73     48.90 o
   5  15   6   4539.90   4892.29     95.22 o
   5  15   7     52.57    134.59     49.30 <
   5  15   8   1026.18    960.06     75.38 o
   5  15   9    576.40    622.47     73.92 o
   5  15  10   2213.78   2585.22    144.12 o
   5  15  11     97.08    149.17     82.97 <
   5  15  12   2787.32   3084.32    162.30 o
   5  15  13    192.97     96.46     89.76 <
   5  16 -16   1803.24   1433.37    123.50 o
   5  16 -15     27.21    -41.50    103.18 <
   5  16 -14    952.67    954.46    111.03 o
   5  16 -13     14.54      2.24     94.21 <
   5  16 -12    474.64    477.79     94.21 o
   5  16 -11    643.31    643.78     93.09 o
   5  16 -10    981.33    897.26     73.19 o
   5  16  -9     27.29    -87.48     62.78 <
   5  16  -8    102.47    -17.95     60.58 <
   5  16  -7   1419.85   1289.81     77.98 o
   5  16  -6     37.74     97.58     58.30 <
   5  16  -5     66.69     89.73     57.19 <
   5  16  -4    646.92    666.21     60.51 o
   5  16  -3    768.46    798.56     63.83 o
   5  16  -2   2292.29   2420.35    100.13 o
   5  16  -1    365.55    490.13     59.19 o
   5  16   0   2250.69   2348.57     72.07 o
   5  16   1   1836.22   1843.86     71.73 o
   5  16   2    893.99    963.43     47.87 o
   5  16   3    372.23    320.77     44.97 o
   5  16   4    794.12    715.56     49.66 o
   5  16   5   1068.75   1056.52     53.90 o
   5  16   6   2504.35   2777.01     87.52 o
   5  16   7     60.85     97.58     62.79 <
   5  16   8   5425.69   5903.95    148.81 o
   5  16   9    121.78    187.30     75.11 <
   5  16  10   4260.31   4591.71    147.63 o
   5  16  11     24.19    163.75     81.82 <
   5  16  12     16.39     57.20     84.11 <
   5  17 -15    539.81    411.62    108.93 o
   5  17 -14   3730.63   3910.92    186.31 o
   5  17 -13      3.01     87.48     98.68 <
   5  17 -12   1476.50   1367.19    110.29 o
   5  17 -11    709.85    489.01     96.80 o
   5  17 -10     56.79     97.58     69.52 <
   5  17  -9   2245.95   2237.53    114.44 o
   5  17  -8    573.81    539.47     70.73 o
   5  17  -7      5.59      5.61     62.81 <
   5  17  -6    597.13    515.92     67.47 o
   5  17  -5    181.90    163.75     61.70 <
   5  17  -4   1168.32   1027.36     69.00 o
   5  17  -3    372.71    501.34     64.81 o
   5  17  -2    243.75    233.29     62.82 o
   5  17  -1    108.23     74.02     50.49 <
   5  17   0    161.69    137.95     51.61 <
   5  17   1    599.16    644.90     48.07 o
   5  17   2    602.72    617.98     48.18 o
   5  17   3   1462.80   1390.75     66.58 o
   5  17   4   2205.33   2378.85     82.83 o
   5  17   5    364.69    552.93     52.24 o
   5  17   6   3341.65   3715.76    112.38 o
   5  17   7    281.20    354.42     66.08 o
   5  17   8   1570.40   1681.23     89.18 o
   5  17   9     28.45    125.62     77.36 <
   5  17  10   1387.07   1521.97     93.65 o
   5  17  11      4.42     83.00     85.23 <
   5  17  12   1551.57   1354.86    155.26 o
   5  18 -14    288.12    340.96    112.12 o
   5  18 -13    767.28    674.06    110.07 o
   5  18 -12   1919.39   1790.03    120.53 o
   5  18 -11   1348.25   1268.50    113.52 o
   5  18 -10   1727.18   1609.45     96.99 o
   5  18  -9      0.71     42.62     70.65 <
   5  18  -8    327.76    374.60     71.72 o
   5  18  -7   1802.22   1701.42     93.59 o
   5  18  -6      6.44    102.06     68.39 <
   5  18  -5   3317.33   3568.84    122.60 o
   5  18  -4     68.98    145.80     66.14 <
   5  18  -3   1174.99   1193.35     66.08 o
   5  18  -2     97.32     65.05     53.85 <
   5  18  -1   2023.76   2031.16     84.07 o
   5  18   0    368.88    335.35     56.13 o
   5  18   1    446.01    449.75     58.31 o
   5  18   2     22.49    -48.23     47.10 <
   5  18   3    504.06    496.86     51.61 o
   5  18   4   1818.96   1689.08     78.16 o
   5  18   5   2297.51   2522.41    106.30 o
   5  18   6     18.04    113.28     66.14 <
   5  18   7      2.64    102.06     68.39 <
   5  18   8   1958.45   1884.24    105.79 o
   5  18   9      1.63     20.19     81.87 <
   5  18  10   3078.17   3482.48    145.59 o
   5  19 -13     16.01    127.86    109.89 <
   5  19 -12    611.10    543.96    113.37 o
   5  19 -11    728.80    813.14     87.28 o
   5  19 -10     31.63     39.26     78.51 <
   5  19  -9   4943.78   5094.17    150.07 o
   5  19  -8   1607.11   1951.53    122.00 o
   5  19  -7    889.95    827.72     80.93 o
   5  19  -6    391.20    293.85     76.38 o
   5  19  -5    283.00    268.05     58.34 o
   5  19  -4      0.75    -19.07     56.08 <
   5  19  -3   1964.56   1855.08     87.00 o
   5  19  -2    110.99    123.37     57.19 <
   5  19  -1    565.51    578.73     61.65 o
   5  19   0     34.63     85.24     57.18 <
   5  19   1   2667.88   2607.65    102.48 o
   5  19   2    771.02    724.53     64.07 o
   5  19   3    371.81    356.66     53.86 o
   5  19   4    133.77     89.73     63.95 <
   5  19   5    338.17    282.64     66.24 o
   5  19   6   1387.18   1271.86     77.91 o
   5  19   7    492.60    614.62     74.90 o
   5  19   8   2653.74   2827.48    123.46 o
   5  19   9      4.26     48.23     82.99 <
   5  20 -12    275.00    160.38    114.45 <
   5  20 -11    275.23    220.95     85.28 <
   5  20 -10      0.24    -33.65     80.75 <
   5  20  -9    421.87    467.70     82.93 o
   5  20  -8      5.31    -17.95     77.39 <
   5  20  -7    530.94    542.84     84.10 o
   5  20  -6     62.27     74.02     75.14 <
   5  20  -5   2820.13   2876.83    130.89 o
   5  20  -4   1287.32   1597.12     84.92 o
   5  20  -3    503.63    528.26     63.88 o
   5  20  -2      6.95    -14.58     61.69 <
   5  20  -1    841.53    873.70     68.31 o
   5  20   0      8.10     86.36     61.67 <
   5  20   1   1610.60   1677.87     81.51 o
   5  20   2    739.35    797.44     69.36 o
   5  20   3     38.16     -4.49     79.63 <
   5  20   4    719.77    707.71     86.39 o
   5  20   5    787.99    939.88     91.58 o
   5  20   6    175.05    130.10     71.80 <
   5  20   7    248.88    232.16     75.16 o
   5  20   8    115.27    104.31     77.39 <
   5  21 -10      4.35    -34.77     86.36 <
   5  21  -9   1147.45   1184.38     96.34 o
   5  21  -8    106.18     77.39     85.25 <
   5  21  -7    291.58    144.68     83.09 <
   5  21  -6   1459.81   1375.05     93.43 o
   5  21  -5     26.23     42.62     82.99 <
   5  21  -4      5.14      6.73     79.63 <
   5  21  -3    517.41    546.21     69.48 o
   5  21  -2   1832.27   2027.80     93.12 o
   5  21  -1    174.57    237.77     67.24 o
   5  21   0   2260.53   2212.86    102.34 o
   5  21   1    994.26    991.47     72.91 o
   5  21   2    237.43    238.89     87.48 <
   5  21   3    511.96    475.55     90.90 o
   5  21   4     41.00      3.36     86.36 <
   5  21   5    225.12    312.92     91.90 o
   5  21   6     83.41    103.18     94.21 <
   5  22  -8     11.70    -77.39     86.35 <
   5  22  -7     66.26     29.16     87.49 <
   5  22  -6     39.88     93.09     89.71 <
   5  22  -5   1254.75   1272.98     96.39 o
   5  22  -4   2783.30   2926.18    145.05 o
   5  22  -3    829.20    814.26     93.13 o
   5  22  -2    344.74    310.67     78.55 o
   5  22  -1    434.31    462.09     72.86 o
   5  22   0    234.24    259.08     72.88 o
   5  22   1     10.75     96.46     87.46 <
   5  22   2   1375.23   1167.55     99.39 o
   5  22   3      2.41    -52.71     87.48 <
   5  22   4     19.33    -20.19     91.97 <
   5  23  -3      6.51     96.46     91.95 <
   5  23  -2   1323.94   1317.85    103.21 o
   5  23  -1     52.07    141.32     93.06 <
   6   0 -16  10078.00  10972.30    280.43 o
   6   0 -14   4191.81   5715.52     84.38 o
   6   0 -12  15469.20  16976.10    222.07 o
   6   0 -10  16417.80  17216.10    237.62 o
   6   0  -8  25914.30  27147.60    454.35 o
   6   0  -6   1950.46   1744.04     52.41 o
   6   0  -4    127.08     90.85     23.60 o
   6   0  -2   6403.77   7074.87     81.46 o
   6   0   0  20419.00  19230.40    262.63 o
   6   0   2   4854.47   4896.78     83.46 o
   6   0   4   2372.41   2654.76     56.11 o
   6   0   6   4828.95   5067.25     84.95 o
   6   0   8   5421.22   5626.92    183.40 o
   6   0  10   8422.33   8613.66    177.00 o
   6   0  12   1028.82   1591.51     93.10 o
   6   0  14   1137.40   1221.39     83.80 o
   6   0  16    416.68    282.64    105.54 <
   6   1 -18     18.55    245.62     61.52 o
   6   1 -17     39.52     13.46     59.45 <
   6   1 -16   1150.12   1963.87     67.68 o
   6   1 -15      0.21    -17.95     24.67 <
   6   1 -14  25024.50  25929.60    264.70 o
   6   1 -13    509.92    551.81     26.69 o
   6   1 -12  14000.10  14593.90    138.03 o
   6   1 -11     16.77     -7.85     20.19 <
   6   1 -10    590.57    652.75     27.66 o
   6   1  -9    277.92    207.49     20.40 o
   6   1  -8   8277.59   8574.41     86.80 o
   6   1  -7    894.98    692.01     24.20 o
   6   1  -6   3385.20   3547.53     41.35 o
   6   1  -5    475.11    495.73     17.79 o
   6   1  -4   9935.78  10290.40     90.91 o
   6   1  -3   7971.83   8058.48     78.42 o
   6   1  -2  11278.70  11103.50    104.91 o
   6   1  -1    576.03    586.58     17.85 o
   6   1   0  10311.10  10588.70     95.36 o
   6   1   1   4102.62   3872.78     51.99 o
   6   1   2   9737.94   9874.31     93.84 o
   6   1   3    632.14    665.09     24.44 o
   6   1   4     53.06     38.13     15.71 <
   6   1   5    133.32    115.52     22.46 o
   6   1   6   1838.28   1935.83     48.34 o
   6   1   7   2688.46   2530.26     56.91 o
   6   1   8   4035.43   5114.36     67.30 o
   6   1   9    468.93    382.45     29.48 o
   6   1  10    964.75   1427.76     49.64 o
   6   1  11    173.68    186.18     31.38 o
   6   1  12   5481.50   5403.73     98.72 o
   6   1  13   1080.79   1235.97     57.48 o
   6   1  14   1278.45   1682.36     71.74 o
   6   1  15    655.15    634.81     48.30 o
   6   1  16    539.74    446.39     59.64 o
   6   1  17     11.80     71.78     76.26 <
   6   2 -19    375.38    241.14     73.04 o
   6   2 -18   1147.88   1052.03     83.33 o
   6   2 -17     39.55     19.07     53.84 <
   6   2 -16   4728.50   4615.26    127.84 o
   6   2 -15   1112.29   1159.70     43.41 o
   6   2 -13    266.65    243.38     24.74 o
   6   2 -12  11156.70  11488.20    128.08 o
   6   2 -11    397.18    430.68     24.52 o
   6   2 -10  12555.40  13346.70    134.49 o
   6   2  -9    320.10    301.70     18.03 o
   6   2  -8   6364.33   6565.67     71.55 o
   6   2  -7   3269.89   3360.22     46.53 o
   6   2  -6    551.16    552.93     17.93 o
   6   2  -5   1134.61   1105.87     27.23 o
   6   2  -4   4962.42   5468.78     36.71 o
   6   2  -3   5562.63   5985.82     42.73 o
   6   2  -2    340.98    261.33     13.91 o
   6   2  -1   2795.28   2871.22     40.09 o
   6   2   0   1613.79   1469.26     33.21 o
   6   2   1   3143.77   3447.71     46.04 o
   6   2   2   7098.49   7028.88     88.97 o
   6   2   3   7582.35   7209.45     98.55 o
   6   2   4    151.11    155.90     23.54 o
   6   2   5   4686.55   4621.99     87.28 o
   6   2   6     18.87      0.00     28.04 <
   6   2   7    843.27    928.66     41.00 o
   6   2   8  17809.10  17880.10    201.33 o
   6   2   9    386.92    485.64     28.75 o
   6   2  10   2766.36   3030.48     59.42 o
   6   2  11   1576.05   1635.25     64.66 o
   6   2  12     93.41    399.28     38.63 o
   6   2  13   1097.65   1035.21     50.82 o
   6   2  14   3080.34   2927.30     83.35 o
   6   2  15    458.89    431.80     56.14 o
   6   2  16    150.70     72.90     57.24 <
   6   2  17   1322.49   1591.51     94.20 o
   6   3 -19   2428.95   2203.89    146.74 o
   6   3 -18    408.24    459.84     64.96 o
   6   3 -17    733.73    582.09     60.99 o
   6   3 -16     34.64     74.02     54.95 <
   6   3 -15    678.75    572.00     57.50 o
   6   3 -14   6208.85   5660.57    115.33 o
   6   3 -13     65.55     32.53     34.78 <
   6   3 -12   1661.51   1652.07     42.72 o
   6   3 -11    144.89    139.07     21.32 o
   6   3 -10     13.66     51.59     17.92 <
   6   3  -9     86.17     83.00     15.71 o
   6   3  -8   1474.49   1507.39     38.92 o
   6   3  -7    325.40    243.38     20.48 o
   6   3  -6   4378.26   4764.43     50.78 o
   6   3  -5   8836.10   9425.68     85.36 o
   6   3  -4   2512.18   2646.91     34.39 o
   6   3  -3   4985.29   5463.17     46.71 o
   6   3  -2   6520.94   7135.43     55.17 o
   6   3  -1   7390.02   7046.83     81.40 o
   6   3   0  16365.30  15917.30    174.03 o
   6   3   1  26894.90  27831.80    252.22 o
   6   3   2     12.67     28.04     20.18 <
   6   3   3    605.41    548.45     26.13 o
   6   3   4    885.62    892.77     42.58 o
   6   3   5   1220.16   1372.80     52.83 o
   6   3   6    172.76    125.62     29.22 o
   6   3   7   5466.46   5657.20    100.39 o
   6   3   9   1115.23   1089.04     45.03 o
   6   3  10   3465.36   3530.70     66.38 o
   6   3  11   1678.73   1712.64     67.07 o
   6   3  12   5161.77   4796.96     98.10 o
   6   3  13    359.66    532.75     42.10 o
   6   3  14    315.40    503.58     53.42 o
   6   3  15   1433.55   1382.90     66.46 o
   6   3  16      1.02    -26.92     56.08 <
   6   3  17    201.45    179.45     60.58 <
   6   4 -20    420.59    274.79     92.11 <
   6   4 -19     23.75     48.23     63.93 <
   6   4 -18    712.78    641.54     68.60 o
   6   4 -17    152.80    134.59     59.45 <
   6   4 -16     51.77    -76.27     56.06 <
   6   4 -15     19.85    -30.28     52.71 <
   6   4 -14    668.13    632.57     45.00 o
   6   4 -13    198.04     52.71     37.12 <
   6   4 -12    296.62    127.86     36.12 o
   6   4 -11   2752.67   2695.13     49.08 o
   6   4 -10    981.68    884.92     26.70 o
   6   4  -9    146.18    186.18     16.71 o
   6   4  -8   8721.06   8763.95     94.28 o
   6   4  -7      7.36      3.36     19.07 <
   6   4  -6   1033.15   1059.88     35.68 o
   6   4  -5   4311.59   4501.98     51.90 o
   6   4  -4  20212.10  20984.60    173.16 o
   6   4  -3  28525.60  29415.40    244.64 o
   6   4  -2   4918.26   4833.97     56.91 o
   6   4  -1    677.77    631.44     23.89 o
   6   4   0   2115.92   2240.90     33.79 o
   6   4   1   3286.58   3234.61     51.36 o
   6   4   2   3442.30   3329.94     54.59 o
   6   4   3  12212.00  12467.40    137.56 o
   6   4   4   2186.30   2138.83     58.79 o
   6   4   5   8467.42   8541.88    134.46 o
   6   4   6    532.85    450.87     33.96 o
   6   4   7   4372.33   4655.64     86.97 o
   6   4   8  12859.30  12526.80    156.50 o
   6   4   9      4.03      6.73     25.80 <
   6   4  10   1384.22   1700.30     52.45 o
   6   4  11    166.17    289.36     35.66 o
   6   4  12    925.89   1027.36     45.40 o
   6   4  13   3458.07   3332.19    104.28 o
   6   4  14   2445.79   2440.54     99.85 o
   6   4  15     15.82     17.95     54.96 <
   6   4  16     85.27      7.85     58.33 <
   6   4  17    181.23    189.54     76.26 <
   6   5 -20   1430.86   1516.36    101.73 o
   6   5 -19    951.14    764.91     74.58 o
   6   5 -18   1885.85   1901.06    114.33 o
   6   5 -17     39.29     67.29     60.56 <
   6   5 -16     46.03     79.63     79.62 <
   6   5 -15   2513.87   2590.83    108.31 o
   6   5 -14      5.05    -65.05     39.24 <
   6   5 -13    701.49    626.96     44.04 o
   6   5 -12    860.43    797.44     46.28 o
   6   5 -11     56.71     22.43     31.41 <
   6   5 -10    181.60    105.43     24.78 o
   6   5  -9     47.68     26.92     16.83 <
   6   5  -8     24.46     50.47     17.93 <
   6   5  -7    949.02    928.66     38.27 o
   6   5  -6  18327.80  18658.40    225.01 o
   6   5  -5   2867.37   2951.97     52.60 o
   6   5  -4   1582.11   1543.28     31.91 o
   6   5  -3   3945.36   4429.08     35.00 o
   6   5  -2   9470.30   9877.67     79.63 o
   6   5  -1  16399.70  16193.20    159.38 o
   6   5   0  16105.50  15724.40    172.25 o
   6   5   1   6280.07   6418.75     71.94 o
   6   5   2   6065.81   6090.13     78.01 o
   6   5   3   2846.59   2562.79     51.20 o
   6   5   4   5157.40   4676.95     81.97 o
   6   5   5    555.40    557.42     32.52 o
   6   5   6   1469.28   1415.42     57.56 o
   6   5   7    484.08    478.91     35.91 o
   6   5   8   1569.16   1812.46     50.54 o
   6   5   9    962.30   1013.90     40.04 o
   6   5  10   7152.80   7233.01    111.91 o
   6   5  11   6497.31   6527.54    107.18 o
   6   5  12   1257.69   1223.63     49.58 o
   6   5  13    964.28    919.69     58.51 o
   6   5  14    434.99    466.57     56.01 o
   6   5  15    310.96    383.58     59.33 o
   6   5  16    528.39    558.54     64.98 o
   6   5  17     15.67    132.35     79.60 <
   6   6 -21    527.03    517.04     83.01 o
   6   6 -20     14.68     30.28     71.78 <
   6   6 -19     40.03    -31.40     68.41 <
   6   6 -18     76.74     34.77     65.06 <
   6   6 -17    304.55    376.85     66.07 o
   6   6 -16    405.35    292.73     64.08 o
   6   6 -15   1776.58   2129.86    107.04 o
   6   6 -14    169.66    121.13     44.90 <
   6   6 -13    507.80    381.33     42.95 o
   6   6 -12   1235.96   1100.26     51.29 o
   6   6 -11   5127.90   5434.01     98.88 o
   6   6 -10     45.12     21.31     25.80 <
   6   6  -9    277.36    265.81     25.83 o
   6   6  -8   1893.48   1948.17     35.10 o
   6   6  -7    153.87    121.13     19.13 o
   6   6  -6     88.24    105.43     21.29 o
   6   6  -5   1617.35   1461.41     34.41 o
   6   6  -4   5171.85   4932.67     61.52 o
   6   6  -3   5995.30   6115.92     58.43 o
   6   6  -2  18183.30  18559.70    153.24 o
   6   6  -1    111.09    162.63     18.96 o
   6   6   0   2540.85   2467.45     43.75 o
   6   6   1    130.34    124.49     19.08 o
   6   6   2   7071.08   6942.52     83.67 o
   6   6   3     14.84     -5.61     21.31 <
   6   6   4   7286.08   6851.67    105.56 o
   6   6   5    109.07     35.89     23.60 <
   6   6   6     35.37      3.36     23.56 <
   6   6   7  12829.20  12558.20    172.50 o
   6   6   8    893.00    790.71     35.41 o
   6   6   9   3418.78   3442.10     64.72 o
   6   6  10    748.37    745.84     41.51 o
   6   6  11   3316.12   3936.71     98.21 o
   6   6  12   1495.61   1325.70     69.33 o
   6   6  13   1373.70   1176.53     70.47 o
   6   6  14    959.02    986.98     62.69 o
   6   6  15    762.02    779.49     65.00 o
   6   6  16   1134.80   1388.50     92.14 o
   6   6  17   1703.04   1782.18    121.95 o
   6   7 -21      3.46   -165.99    110.99 <
   6   7 -20     79.50    -28.04     74.03 <
   6   7 -19     42.04     26.92     70.66 <
   6   7 -18     25.84    -88.60     67.27 <
   6   7 -17     62.83      6.73     65.06 <
   6   7 -16     25.31    -65.05     62.79 <
   6   7 -15   9758.01   9985.34    210.26 o
   6   7 -14    118.93     96.46     51.60 <
   6   7 -13   8217.85   7912.68    128.55 o
   6   7 -12    191.66     97.58     42.70 <
   6   7 -11   4559.59   4590.59     82.54 o
   6   7 -10     11.08    -58.32     28.02 <
   6   7  -9    190.00    259.08     27.88 o
   6   7  -8   1201.94   1025.12     44.89 o
   6   7  -7   1514.08   1554.50     37.70 o
   6   7  -6   1373.85   1450.19     36.22 o
   6   7  -5   1323.02   1205.69     33.70 o
   6   7  -4   2125.29   2333.99     37.12 o
   6   7  -3   4750.57   4657.88     61.36 o
   6   7  -2   1739.70   1797.88     35.11 o
   6   7  -1   7330.18   7270.02     78.89 o
   6   7   0   7049.85   7139.92     80.91 o
   6   7   1   1810.58   1506.27     42.45 o
   6   7   2     34.21     24.67     22.43 <
   6   7   3      0.25    -12.34     22.43 <
   6   7   4   1933.01   1923.49     49.45 o
   6   7   5   2164.78   2176.97     53.70 o
   6   7   6   9953.66   9159.87    140.60 o
   6   7   7   9363.24   9047.71    119.89 o
   6   7   8     84.30     51.59     26.94 <
   6   7   9   1242.30   1137.27     42.28 o
   6   7  10   1232.79   1184.38     63.05 o
   6   7  11   8794.12   9168.84    160.46 o
   6   7  12     97.59     52.71     50.49 <
   6   7  13   3955.70   4034.29    114.79 o
   6   7  14   1911.69   1976.21    103.98 o
   6   7  15   1969.09   2077.15    137.53 o
   6   7  16   2172.77   2488.76    147.82 o
   6   8 -21    366.28    274.79    120.07 <
   6   8 -20     19.38   -107.67     75.12 <
   6   8 -19    579.72    523.77     78.61 o
   6   8 -18     75.96     47.11     70.67 <
   6   8 -17   6713.85   6453.52    174.23 o
   6   8 -16     11.32    -51.59     59.43 <
   6   8 -15   2061.81   2239.78     97.64 o
   6   8 -14    885.95    639.29     60.24 o
   6   8 -13    298.75    540.60     55.55 o
   6   8 -12   2602.32   2425.96     84.39 o
   6   8 -11  22677.50  23161.50    282.40 o
   6   8 -10     10.90     -2.24     29.16 <
   6   8  -9  14551.30  14401.00    190.37 o
   6   8  -8    468.86    594.43     29.67 o
   6   8  -7   7867.48   7414.70    113.76 o
   6   8  -6      6.71    -12.34     20.19 <
   6   8  -5     27.58      6.73     19.07 <
   6   8  -4     30.22      4.49     21.31 <
   6   8  -3     87.76     91.97     20.18 o
   6   8  -2    953.25   1096.90     34.75 o
   6   8  -1   3294.94   3417.42     49.41 o
   6   8   0   1503.31   1627.40     39.06 o
   6   8   1   5042.82   4939.40     72.57 o
   6   8   2    462.46    386.94     26.12 o
   6   8   3   1271.56   1240.46     43.98 o
   6   8   4     55.65     21.31     24.69 <
   6   8   5   2499.54   2008.73     58.88 o
   6   8   6    100.23     52.71     25.83 <
   6   8   7    233.24    238.89     26.90 o
   6   8   8    490.70    477.79     25.86 o
   6   8   9   4496.04   4278.79    107.79 o
   6   8  10    526.43    524.90     51.60 o
   6   8  11   6830.83   7116.36    138.63 o
   6   8  12    198.39    226.56     53.81 o
   6   8  13    533.33    485.64     58.43 o
   6   8  14    155.77    186.18     76.25 <
   6   8  15    883.97    831.08     87.62 o
   6   8  16    305.43    375.73     87.41 o
   6   9 -20    198.51     40.38     78.56 <
   6   9 -19    177.13     34.77     72.94 <
   6   9 -18    985.13    846.79     76.70 o
   6   9 -17    457.71    481.15     69.49 o
   6   9 -16    195.83    142.44     62.84 <
   6   9 -15  10648.30  10862.40    190.83 o
   6   9 -14     15.18     53.84     71.77 <
   6   9 -13  16817.10  16770.80    324.77 o
   6   9 -12     42.60     80.75     47.09 <
   6   9 -11   6378.94   6308.83    106.54 o
   6   9 -10    387.68    289.36     35.01 o
   6   9  -9   2244.51   2137.71     60.48 o
   6   9  -8   2737.02   2485.40     62.28 o
   6   9  -7   3666.92   3619.31     61.32 o
   6   9  -6     64.66     98.70     26.89 o
   6   9  -5   4499.50   4315.80     75.79 o
   6   9  -4    312.98    303.95     28.07 o
   6   9  -3  10454.20  10799.60    136.53 o
   6   9  -2   1546.17   1445.70     43.54 o
   6   9  -1   1180.85   1225.88     42.28 o
   6   9   0   3389.11   3452.19     58.46 o
   6   9   1    423.97    373.48     28.23 o
   6   9   2   5234.83   5030.24     87.36 o
   6   9   3   5030.41   4573.76     87.59 o
   6   9   4     27.69    -71.78     31.37 <
   6   9   5    826.28    690.89     35.52 o
   6   9   6    296.24    242.26     27.06 o
   6   9   7   4222.54   3889.61     72.38 o
   6   9   8   1236.60   1146.24     59.92 o
   6   9   9     35.22     33.65     45.98 <
   6   9  10     31.22     10.09     48.23 <
   6   9  11   3647.15   3673.14    109.68 o
   6   9  12      0.92      8.97     53.84 <
   6   9  13   1110.70    893.89     84.78 o
   6   9  14    101.74    118.89     78.50 <
   6   9  15   1315.01   1164.19     93.61 o
   6   9  16     26.50     16.82     85.24 <
   6  10 -20    484.43    518.16     82.94 o
   6  10 -19    442.76    393.67     78.58 o
   6  10 -18      1.21   -146.93     70.60 <
   6  10 -17   5600.23   5575.33    144.94 o
   6  10 -16     49.77    -28.04     65.05 <
   6  10 -15    477.88    438.53     84.17 o
   6  10 -14   1122.19    991.47     87.89 o
   6  10 -13    238.30    305.07     73.96 o
   6  10 -12    278.89    307.31     69.50 o
   6  10 -11  14715.20  14508.60    231.18 o
   6  10 -10    186.91    191.79     37.01 o
   6  10  -9   1889.43   1681.23     63.24 o
   6  10  -8      8.70     16.82     31.40 <
   6  10  -7   7717.99   7485.36    115.18 o
   6  10  -6     17.24    -15.70     35.89 <
   6  10  -5     42.52     17.95     28.05 <
   6  10  -4   2084.37   2051.35     56.40 o
   6  10  -3   2863.49   2820.75     63.32 o
   6  10  -2   3790.72   3733.71     63.71 o
   6  10  -1   4375.21   4066.81     72.21 o
   6  10   0    559.04    480.03     30.63 o
   6  10   1   3885.10   3758.38     68.09 o
   6  10   2   2911.90   3074.22     60.69 o
   6  10   3    583.37    632.57     35.66 o
   6  10   4   6907.52   6690.17    109.08 o
   6  10   5    503.07    512.56     36.98 o
   6  10   6   1144.20   1106.99     45.11 o
   6  10   7     45.44     91.97     34.74 <
   6  10   8    158.35    125.62     46.01 <
   6  10   9   4055.46   3667.53    109.09 o
   6  10  10    193.03    246.74     52.65 o
   6  10  11   1909.90   1896.58     98.77 o
   6  10  12    876.92    960.06     72.62 o
   6  10  13    177.62    168.24     78.52 <
   6  10  14      4.27    -26.92     79.63 <
   6  10  15    116.83    144.68     84.11 <
   6  11 -19    272.48    168.24     79.70 <
   6  11 -18   1301.05   1128.30     85.88 o
   6  11 -17    328.34    344.32     75.13 o
   6  11 -16    399.52    451.99     71.70 o
   6  11 -15   2581.98   2983.38    145.97 o
   6  11 -14    142.52     34.77     78.54 <
   6  11 -13   6011.47   6126.02    172.77 o
   6  11 -12    150.61    106.55     70.68 <
   6  11 -11    407.96    312.92     69.66 o
   6  11 -10     15.35    -32.53     44.86 <
   6  11  -9    345.89    178.33     45.10 o
   6  11  -8   1193.10   1103.63     48.79 o
   6  11  -7    254.66    274.79     34.73 o
   6  11  -6     26.79      2.24     39.26 <
   6  11  -5    409.25    367.88     32.65 o
   6  11  -4     47.03     31.40     30.29 <
   6  11  -3   4870.08   4863.13     84.22 o
   6  11  -2   2959.44   3283.96     59.48 o
   6  11  -1   8708.22   9085.84    107.43 o
   6  11   0  10142.60  10668.40    120.72 o
   6  11   1    194.76    252.35     31.29 o
   6  11   2   5497.35   5198.48     86.88 o
   6  11   3   4912.29   4768.92     80.82 o
   6  11   4    471.61    455.36     38.19 o
   6  11   5    309.69    216.46     33.83 o
   6  11   6   1248.86   1124.94     60.09 o
   6  11   7      4.22     37.01     44.86 <
   6  11   8   3030.60   2879.07     96.57 o
   6  11   9     11.13     17.95     49.35 <
   6  11  10    245.82    197.40     53.89 o
   6  11  11   3416.68   3424.15    114.34 o
   6  11  12    159.19    210.85     77.35 <
   6  11  13     14.15     20.19     79.63 <
   6  11  14     28.88      7.85     83.00 <
   6  11  15    342.26    403.77     90.78 o
   6  12 -19    376.23    410.49     84.07 o
   6  12 -18    256.28    133.47     78.58 <
   6  12 -17    174.46     26.92     75.18 <
   6  12 -16     96.73     14.58     90.86 <
   6  12 -15      0.21   -152.53     87.44 <
   6  12 -14    164.34    105.43     83.02 <
   6  12 -13     40.18    -71.78     77.38 <
   6  12 -12    132.89     86.36     74.04 <
   6  12 -11   2158.09   2017.70    125.11 o
   6  12 -10     49.10     28.04     66.18 <
   6  12  -9    232.67    173.84     48.29 o
   6  12  -8    290.83    290.49     39.26 o
   6  12  -7   1026.47    961.19     49.69 o
   6  12  -6   2815.41   2742.24     85.87 o
   6  12  -5    150.50     94.21     42.66 <
   6  12  -4   9319.01   9993.19    127.05 o
   6  12  -3  15135.90  15206.30    198.21 o
   6  12  -2   1151.93   1352.61     60.56 o
   6  12  -1     75.71     48.23     30.30 <
   6  12   0    609.42    597.80     34.82 o
   6  12   1   2632.68   2643.54     63.81 o
   6  12   2   3882.29   3775.21     75.48 o
   6  12   3   4779.98   4848.55     80.79 o
   6  12   4   6267.12   6408.65     95.08 o
   6  12   5     16.15     31.40     42.62 <
   6  12   6   3168.84   2968.80     94.81 o
   6  12   7    637.99    683.04     52.56 o
   6  12   8     44.42     20.19     49.35 <
   6  12   9   1037.19    914.08     59.97 o
   6  12  10    123.46    173.84     54.92 o
   6  12  11      7.77    136.83     75.10 <
   6  12  12    928.64   1018.39     89.46 o
   6  12  13   1037.52    975.77     93.27 o
   6  12  14      5.12    -75.15     82.98 <
   6  13 -18    341.49    227.68     81.97 <
   6  13 -17    496.84    272.54    102.27 <
   6  13 -16   1351.30    912.96    105.49 o
   6  13 -15      6.81    -90.85     90.83 <
   6  13 -14     13.86    -99.82     85.22 <
   6  13 -13     29.01   -111.04     80.72 <
   6  13 -12   2277.12   2286.88    135.67 o
   6  13 -11   1344.58    861.37    106.67 o
   6  13 -10    239.54    162.63     71.83 <
   6  13  -9    367.83    241.14     52.90 o
   6  13  -8    159.98    123.37     50.50 <
   6  13  -7   4218.93   3859.32     94.95 o
   6  13  -6     48.96     57.20     45.98 <
   6  13  -5   5563.13   5438.49    118.19 o
   6  13  -4    223.41    412.74     37.67 o
   6  13  -3   1151.38   1347.01     61.73 o
   6  13  -2    301.50    371.24     40.22 o
   6  13  -1   6147.25   6054.24     92.49 o
   6  13   0   7679.41   7632.29    107.45 o
   6  13   1   7560.32   6866.25    112.21 o
   6  13   2   1332.57   1438.97     59.90 o
   6  13   3     23.44     30.28     35.89 <
   6  13   4     99.47     30.28     39.28 <
   6  13   5     22.47     -5.61     41.50 <
   6  13   6    943.05    814.26     54.38 o
   6  13   7    665.28    685.28     53.77 o
   6  13   8    800.30    921.93     58.96 o
   6  13   9   1447.35   1296.54     72.53 o
   6  13  10   1345.00   1376.17     89.60 o
   6  13  11   3568.23   4126.26    160.13 o
   6  13  12    813.67    788.46     89.79 o
   6  13  13     84.02     66.17     85.24 <
   6  13  14     27.41     57.20     89.72 <
   6  14 -18    704.96    453.11    132.62 o
   6  14 -17     62.10    117.76    103.17 <
   6  14 -16    224.04    133.47     99.86 <
   6  14 -15    432.50    437.41     98.69 o
   6  14 -14     31.66    -21.31     88.60 <
   6  14 -13     61.18     81.87     86.36 <
   6  14 -12   1958.27   1777.69    120.74 o
   6  14 -11     40.51     69.54     79.63 <
   6  14 -10   2842.62   2750.09    137.33 o
   6  14  -9   3362.99   3047.31    107.92 o
   6  14  -8    148.81    162.63     54.95 <
   6  14  -7   3400.20   3600.24    103.62 o
   6  14  -6    169.37    199.64     51.56 o
   6  14  -5    728.16    725.66     54.97 o
   6  14  -4   3735.67   3795.39    102.60 o
   6  14  -3  11771.40  12001.90    162.67 o
   6  14  -2    304.66    383.58     48.07 o
   6  14  -1    490.35    397.04     37.30 o
   6  14   0    125.41     70.66     35.93 <
   6  14   1    125.65    173.84     43.69 o
   6  14   2     26.58     60.56     43.73 <
   6  14   3   2523.76   2480.91     76.64 o
   6  14   4    889.42    801.92     47.52 o
   6  14   5    400.18    465.45     46.94 o
   6  14   6   2285.59   2220.71     82.35 o
   6  14   7   3057.09   3261.53     96.92 o
   6  14   8   4091.12   4201.40    116.72 o
   6  14   9      9.65     67.29     74.01 <
   6  14  10   1489.37   1527.58     95.17 o
   6  14  11    233.60    356.66     83.99 o
   6  14  12     28.39     71.78     84.11 <
   6  14  13   2665.11   3060.77    164.12 o
   6  15 -17    402.23    417.22    111.02 o
   6  15 -16    508.39    554.06    108.73 o
   6  15 -15      3.94    -29.16     96.45 <
   6  15 -14   2139.04   2256.60    159.95 o
   6  15 -13    387.88    390.31     93.09 o
   6  15 -12   2136.46   2143.32    146.90 o
   6  15 -11    329.74    247.87     85.31 <
   6  15 -10      5.26     52.71     61.68 <
   6  15  -9     88.88     86.36     59.44 <
   6  15  -8    510.49    411.62     59.64 o
   6  15  -7   1816.63   1656.56     87.20 o
   6  15  -6    237.20    336.47     55.94 o
   6  15  -5   3253.40   3169.56    102.76 o
   6  15  -4     92.61    164.87     54.91 <
   6  15  -3     45.51     93.09     53.82 <
   6  15  -2    296.67    274.79     44.90 o
   6  15  -1   1712.64   1726.10     76.19 o
   6  15   0   2461.34   2530.26     81.31 o
   6  15   1   2697.77   2816.26     85.34 o
   6  15   2    485.10    527.14     44.73 o
   6  15   3    109.93     23.55     42.65 <
   6  15   4   2046.82   1939.19     78.12 o
   6  15   5      1.71      2.24     47.11 <
   6  15   6    423.07    520.41     51.35 o
   6  15   7     24.10     52.71     53.83 <
   6  15   8    322.33    330.86     71.77 o
   6  15   9    734.37    879.31     81.48 o
   6  15  10   1837.94   1555.62     99.95 o
   6  15  11    526.40    564.15     89.66 o
   6  15  12   3332.45   3642.86    172.15 o
   6  16 -16   1368.14   1136.15    118.40 o
   6  16 -15    108.75     71.78    102.07 <
   6  16 -14    299.60    266.93     99.84 <
   6  16 -13    210.45    192.91     96.46 <
   6  16 -12   1617.39   1532.07    108.00 o
   6  16 -11    182.55    182.82     89.73 <
   6  16 -10   2012.43   1862.93    100.58 o
   6  16  -9    590.53    539.47     68.53 o
   6  16  -8    783.05    642.66     66.56 o
   6  16  -7   1263.65   1049.79     69.34 o
   6  16  -6    405.21    273.66     59.63 o
   6  16  -5     14.62    -24.67     56.08 <
   6  16  -4    774.98    754.82     63.99 o
   6  16  -3   1829.21   1757.50     97.93 o
   6  16  -2      4.92     56.08     58.31 <
   6  16  -1    445.48    389.18     49.47 o
   6  16   0   1061.31   1046.43     57.27 o
   6  16   1     76.37     32.53     41.51 <
   6  16   2      1.03    -16.82     43.74 <
   6  16   3    315.31    360.02     47.02 o
   6  16   4    319.55    213.10     48.37 o
   6  16   5    567.41    580.97     51.55 o
   6  16   6     89.72     15.70     51.61 <
   6  16   7     13.67     17.95     69.54 <
   6  16   8   4294.11   4385.34    140.57 o
   6  16   9    136.24    268.05     78.41 o
   6  16  10   2765.03   3130.30    138.09 o
   6  16  11     34.67     89.73     84.11 <
   6  17 -15     69.49    -21.31    106.55 <
   6  17 -14   5459.30   5755.90    201.92 o
   6  17 -13    178.38    154.78    100.95 <
   6  17 -12   2802.71   2710.84    169.75 o
   6  17 -11      9.24     42.62     96.45 <
   6  17 -10    373.82    321.89     71.85 o
   6  17  -9    499.47    438.53     70.76 o
   6  17  -8   1125.78   1122.69     76.28 o
   6  17  -7    463.46    431.80     67.35 o
   6  17  -6    336.96    330.86     65.06 o
   6  17  -5    100.01      4.49     61.70 <
   6  17  -4    737.60    658.36     67.51 o
   6  17  -3    330.30    345.44     63.91 o
   6  17  -2   1004.44    952.21     70.85 o
   6  17  -1    211.61    182.82     63.95 <
   6  17   0     55.49     70.66     44.86 <
   6  17   1     52.87     20.19     44.87 <
   6  17   2    548.89    569.76     50.41 o
   6  17   3   2282.28   2838.69     82.86 o
   6  17   4     36.98     87.48     50.45 <
   6  17   5     54.65     49.35     51.59 <
   6  17   6    558.18    529.38     69.60 o
   6  17   7     61.07    145.80     75.11 <
   6  17   8   1700.98   1821.43    103.76 o
   6  17   9    265.61    281.51     81.86 o
   6  17  10    580.47    540.60     87.55 o
   6  18 -14    178.60    235.53    109.88 <
   6  18 -13      0.47     -2.24    106.55 <
   6  18 -12    986.45    789.59    110.32 o
   6  18 -11   1301.25   1285.32    113.33 o
   6  18 -10   3224.56   3476.87    130.61 o
   6  18  -9     21.22     98.70     71.76 <
   6  18  -8   2770.39   2858.88    122.83 o
   6  18  -7     55.14     44.86     69.54 <
   6  18  -6    243.15    187.30     67.34 <
   6  18  -5   1856.12   1879.75    100.82 o
   6  18  -4      1.94    -20.19     67.29 <
   6  18  -3     19.87   -105.43     67.26 <
   6  18  -2    121.70    209.73     69.48 o
   6  18  -1   2945.90   3399.48    100.47 o
   6  18   0    832.60    999.32     63.27 o
   6  18   1     90.36    127.86     48.20 <
   6  18   2   1528.40   1396.35     68.04 o
   6  18   3    325.01    349.93     52.67 o
   6  18   4    159.51    107.67     52.75 <
   6  18   5   3397.63   3613.70    117.16 o
   6  18   6    628.86    612.38     72.94 o
   6  18   7    314.26    489.01     74.88 o
   6  18   8    705.46    693.13     85.27 o
   6  18   9      5.99    105.43     84.10 <
   6  19 -12   1625.46   1447.95    121.72 o
   6  19 -11      4.31     61.69    102.06 <
   6  19 -10    318.27    355.54     78.47 o
   6  19  -9    785.40    875.95     81.62 o
   6  19  -8   1072.79    892.77     82.43 o
   6  19  -7    253.36    211.98     76.30 <
   6  19  -6     18.59     59.44     72.90 <
   6  19  -5    107.58     19.07     72.92 <
   6  19  -4   1807.27   1950.41    100.22 o
   6  19  -3    379.20    342.08     75.19 o
   6  19  -2   2118.29   2244.26    101.33 o
   6  19  -1   1426.41   1505.15     75.86 o
   6  19   0   1360.50   1504.03     76.66 o
   6  19   1   1564.94   1795.63     89.68 o
   6  19   2    685.77    692.01     56.06 o
   6  19   3   1694.15   1873.02     78.54 o
   6  19   4    500.03    454.24     68.50 o
   6  19   5    397.28    377.97     69.57 o
   6  19   6     19.86     88.60     70.64 <
   6  19   7    280.67    171.60     74.11 <
   6  19   8    191.94    168.24     83.01 <
   6  20 -11     61.13     93.09    112.15 <
   6  20 -10    249.85    271.42     85.22 o
   6  20  -9    514.57    395.91     84.28 o
   6  20  -8     89.79      6.73     79.64 <
   6  20  -7    477.80    533.87     80.66 o
   6  20  -6     48.81     61.69     77.39 <
   6  20  -5   1416.83   1564.59     89.06 o
   6  20  -4    937.67    833.33     69.88 o
   6  20  -3     71.86      4.49     62.82 <
   6  20  -2     34.27     69.54     62.80 <
   6  20  -1    994.93   1146.24     72.29 o
   6  20   0    601.82    708.83     68.13 o
   6  20   1    886.58   1037.45     71.23 o
   6  20   2   1279.36   1169.80     74.50 o
   6  20   3   1929.75   1861.81     93.46 o
   6  20   4      4.35     42.62     68.41 <
   6  20   5   2975.13   3091.05    120.35 o
   6  20   6    188.83    199.64     75.14 <
   6  21  -9    171.62    125.62     93.11 <
   6  21  -8     15.19    -35.89     81.87 <
   6  21  -7      6.42     -3.36     83.00 <
   6  21  -6   2054.03   2119.77    123.07 o
   6  21  -5      6.47    114.40     80.73 <
   6  21  -4      4.28     42.62     80.75 <
   6  21  -3    473.75    573.12     70.46 o
   6  21  -2    168.44    195.15     68.40 <
   6  21  -1   2137.72   2396.80    101.63 o
   6  21   0   2189.25   2651.39    111.68 o
   6  21   1   1089.22   1117.08     77.28 o
   6  21   2    180.69    248.99     89.68 <
   6  21   3    754.60    749.21     91.98 o
   6  21   4     19.71     60.56     89.72 <
   6  22  -6     16.29    205.25     90.77 <
   6  22  -5    227.98    344.32     87.37 o
   6  22  -4   1761.38   1683.48    102.41 o
   6  22  -3     26.33     90.85     87.47 <
   6  22  -2   1745.74   2010.98     99.59 o
   6  22  -1     25.03    140.20     71.74 <
   6  22   0     33.42     -8.97     71.78 <
   6  22   1     27.60   -100.94     89.70 <
   7   0 -16   4330.79   4288.88    150.61 o
   7   0 -14   3043.96   3728.10     81.08 o
   7   0 -12   8541.60   8457.76    141.54 o
   7   0 -10  21003.90  23125.70    240.24 o
   7   0  -8   6160.68   6397.44    133.88 o
   7   0  -6   7617.56   7584.06    154.10 o
   7   0  -4     20.35     79.63     34.74 <
   7   0  -2   3482.24   3272.74     67.86 o
   7   0   0  26211.30  25919.50    373.34 o
   7   0   2  13984.60  14265.30    204.62 o
   7   0   4   2160.98   2402.40     71.98 o
   7   0   6   5105.60   4715.08    173.41 o
   7   0   8    245.00    179.45     69.59 <
   7   0  10     74.76    144.68     51.55 <
   7   0  12    302.51    428.44     60.35 o
   7   0  14   2594.92   2510.07    122.72 o
   7   0  16    206.11    105.43    109.95 <
   7   1 -18      0.80    -59.44     63.92 <
   7   1 -17     67.87     44.86     40.38 <
   7   1 -16    366.06    430.68     42.45 o
   7   1 -15    628.51    652.75     43.65 o
   7   1 -14  10088.80  10156.90    124.14 o
   7   1 -13    242.75    302.82     26.75 o
   7   1 -12   3182.52   3807.73     49.68 o
   7   1 -11     58.47     59.44     23.55 <
   7   1 -10   2474.70   2875.71     40.40 o
   7   1  -9    733.02    773.88     32.27 o
   7   1  -8  10401.30  10380.10    124.96 o
   7   1  -7      6.09    -19.07     21.31 <
   7   1  -6    806.30    739.11     26.32 o
   7   1  -5   1480.51   1548.89     47.65 o
   7   1  -4  28331.60  28662.90    305.90 o
   7   1  -3    259.20    365.63     22.01 o
   7   1  -2  20669.80  21410.80    196.20 o
   7   1  -1    944.53    918.57     31.61 o
   7   1   0   2337.92   2535.87     38.23 o
   7   1   1   4383.06   4457.12     55.65 o
   7   1   2  13819.60  13232.30    165.75 o
   7   1   3    427.07    426.20     23.56 o
   7   1   4  11380.20  10791.80    154.07 o
   7   1   5     23.68    105.43     31.35 o
   7   1   6    181.39    319.65     33.35 o
   7   1   7    589.31    588.82     38.14 o
   7   1   8    431.43    420.59     51.62 o
   7   1   9    776.95    780.61     40.36 o
   7   1  10    316.99    218.71     37.19 o
   7   1  11   1174.07   1280.83     58.84 o
   7   1  12   1894.12   1750.77     76.05 o
   7   1  13     13.98    154.78     42.52 o
   7   1  14     12.65    170.48     44.75 o
   7   1  15    857.15    930.90     64.78 o
   7   1  16     24.49    -16.82     77.39 <
   7   2 -19    223.28     81.87     75.21 <
   7   2 -18    488.54    492.37     78.50 o
   7   2 -17      8.05    -28.04     58.32 <
   7   2 -16     11.84    -21.31     39.25 <
   7   2 -15   2402.39   2274.54     77.30 o
   7   2 -14      3.61    111.04     34.71 o
   7   2 -13   2311.94   2375.49     59.90 o
   7   2 -12   7656.34   7468.54    112.21 o
   7   2 -11   2128.16   2161.27     44.44 o
   7   2 -10  11174.70  11369.40    107.97 o
   7   2  -9   1883.43   1977.33     48.35 o
   7   2  -8   1957.02   2059.20     47.07 o
   7   2  -7    586.22    523.77     26.15 o
   7   2  -6    247.36    265.81     22.37 o
   7   2  -5      6.71    -13.46     20.19 <
   7   2  -4     65.28     86.36     17.92 o
   7   2  -3   2767.38   2450.63     50.46 o
   7   2  -2    585.09    660.60     24.15 o
   7   2  -1   1058.17   1052.03     31.46 o
   7   2   0  18488.80  18028.10    212.66 o
   7   2   1   1204.07   1297.66     38.44 o
   7   2   2  11859.80  12136.50    153.58 o
   7   2   3   1899.34   1855.08     50.91 o
   7   2   4   3113.79   3244.70     72.50 o
   7   2   5   8422.38   8079.79    137.89 o
   7   2   6   6522.83   6590.35    114.49 o
   7   2   7   3760.23   3543.04     84.39 o
   7   2   8    470.54    518.16     39.09 o
   7   2   9    700.50    808.65     39.82 o
   7   2  10      1.11     61.69     35.87 <
   7   2  11   2217.58   2794.95     74.43 o
   7   2  12    193.71    310.67     41.29 o
   7   2  13   4777.35   4655.64    100.23 o
   7   2  14   2039.20   2085.00    100.69 o
   7   2  15   1370.02   1451.31     79.24 o
   7   2  16     33.11     79.63     61.67 <
   7   3 -19   2705.28   2391.19    157.23 o
   7   3 -18   2248.82   2216.22    115.69 o
   7   3 -17   1656.21   1553.37    103.61 o
   7   3 -16    545.53    543.96     63.93 o
   7   3 -15    915.80    933.15     66.11 o
   7   3 -14   3170.33   3089.93     66.07 o
   7   3 -13    226.98    224.31     25.80 o
   7   3 -12     91.23    150.29     23.47 o
   7   3 -11   2857.48   2806.17     49.02 o
   7   3 -10   3607.70   3892.97     58.03 o
   7   3  -9    411.31    391.43     29.23 o
   7   3  -8  10302.30  10164.80    139.54 o
   7   3  -7    202.54    181.69     25.84 o
   7   3  -6    341.81    374.60     25.67 o
   7   3  -5   1980.61   1868.54     49.39 o
   7   3  -4    372.67    428.44     24.43 o
   7   3  -3    140.07    157.02     19.03 o
   7   3  -2   1584.06   1446.83     43.88 o
   7   3  -1    641.93    585.46     28.36 o
   7   3   0   6106.90   6086.76     91.21 o
   7   3   1   9619.05  10059.40    125.64 o
   7   3   2   1306.92   1394.11     45.29 o
   7   3   3     32.40     37.01     24.67 <
   7   3   4     96.82    117.76     31.38 o
   7   3   5    830.27    687.52     43.27 o
   7   3   6   1131.85   1106.99     53.97 o
   7   3   7   3322.89   3396.11     82.20 o
   7   3   8    352.74    352.17     33.65 o
   7   3   9   5158.89   5080.71     74.35 o
   7   3  10   3181.34   3122.45     79.14 o
   7   3  11   5480.75   5533.83    101.29 o
   7   3  12   5572.99   5584.30    105.27 o
   7   3  13    346.15    558.54     45.38 o
   7   3  14    190.19    279.27     57.10 o
   7   3  15   1766.42   2003.12    105.40 o
   7   3  16    219.37    186.18     62.84 <
   7   4 -20    660.42    640.42     98.73 o
   7   4 -19     30.23    174.96     69.47 <
   7   4 -18   1038.23   1069.98     76.15 o
   7   4 -17    189.44    194.03     63.93 o
   7   4 -16    339.15    288.24     62.87 o
   7   4 -15   2792.45   2965.43    113.22 o
   7   4 -14   2052.22   2299.22    105.17 o
   7   4 -13   5895.48   5587.66    100.11 o
   7   4 -12   9889.74   9707.19    112.00 o
   7   4 -11   3510.08   3554.26     54.19 o
   7   4 -10   2183.09   2240.90     49.79 o
   7   4  -9     63.41     -5.61     28.05 <
   7   4  -8   3941.60   4101.58     69.33 o
   7   4  -7    154.80     99.82     25.86 o
   7   4  -6  11408.10  12047.90    167.82 o
   7   4  -5     59.18     41.50     25.80 <
   7   4  -4    557.71    558.54     26.91 o
   7   4  -3   2083.01   2095.09     48.09 o
   7   4  -2  10376.00  10511.40    120.27 o
   7   4  -1    264.96    170.48     21.55 o
   7   4   0    939.81    807.53     33.44 o
   7   4   1   1605.44   1646.47     41.07 o
   7   4   2    536.21    558.54     29.05 o
   7   4   3   3573.33   3328.82     78.05 o
   7   4   4    364.24    266.93     32.76 o
   7   4   5   1901.94   1864.05     65.34 o
   7   4   6    358.55    312.92     36.00 o
   7   4   7   7415.00   7545.92    129.21 o
   7   4   8   9131.43   9467.17    151.59 o
   7   4   9     33.01    141.32     35.81 o
   7   4  10     86.08    289.36     38.95 o
   7   4  11   1816.96   2412.50     73.90 o
   7   4  12   1049.99   1313.36     57.98 o
   7   4  13   3677.27   3818.95    110.88 o
   7   4  14   2563.74   2687.28    109.12 o
   7   4  15   1747.78   2119.77    105.82 o
   7   4  16     11.51    -14.58     61.69 <
   7   5 -20   3292.24   3129.18    136.73 o
   7   5 -19   3885.48   4076.91    142.13 o
   7   5 -18   3147.91   3246.95    128.32 o
   7   5 -17   1790.62   1800.12    110.99 o
   7   5 -16    625.42    493.49     67.57 o
   7   5 -15    930.04    993.71     70.42 o
   7   5 -14   1294.30   1370.56     68.01 o
   7   5 -13   1517.77   1541.04     66.03 o
   7   5 -12   3807.17   4034.29     77.73 o
   7   5 -11   2941.61   2805.05     51.41 o
   7   5 -10  10089.40  10016.70    111.67 o
   7   5  -9   5690.27   5782.82     89.27 o
   7   5  -8  10325.40  10732.30    156.57 o
   7   5  -7   7313.71   7771.36    116.79 o
   7   5  -6   1412.05   1535.43     52.91 o
   7   5  -5    575.95    601.16     26.77 o
   7   5  -4   3000.23   3185.26     55.62 o
   7   5  -3    509.74    560.78     28.91 o
   7   5  -2     60.57     63.93     22.43 <
   7   5  -1   2445.92   2450.63     48.16 o
   7   5   0   3465.54   3490.33     51.14 o
   7   5   1   1727.74   1575.81     43.06 o
   7   5   2     29.50     -3.36     24.68 <
   7   5   3    495.41    437.41     28.29 o
   7   5   4    433.00    423.95     34.80 o
   7   5   5     97.95     70.66     33.66 <
   7   5   6      9.05    -49.35     33.63 <
   7   5   7    386.24    406.01     39.20 o
   7   5   8    231.39    374.60     51.35 o
   7   5   9   2556.99   2455.12     74.93 o
   7   5  10   5047.61   4931.54     96.93 o
   7   5  11   8389.68   8419.63    131.84 o
   7   5  12   2650.88   2539.24    101.70 o
   7   5  13    993.02    999.32     62.78 o
   7   5  14    287.14    344.32     59.36 o
   7   5  15    116.46    209.73     61.61 o
   7   5  16   1487.73   1151.85     93.19 o
   7   6 -21   1301.75   1626.28    114.38 o
   7   6 -20    231.74    201.88     77.41 <
   7   6 -19    946.01    650.51     79.26 o
   7   6 -18    323.84    299.46     71.81 o
   7   6 -17     49.05     28.04     67.30 <
   7   6 -16    288.95    262.45     59.48 o
   7   6 -15    220.92    326.38     55.93 o
   7   6 -14   3605.93   3793.15    102.50 o
   7   6 -13   2930.76   2901.50     93.33 o
   7   6 -12   3208.05   2828.60     76.89 o
   7   6 -11  10293.60  10753.60    140.18 o
   7   6 -10    164.26    140.20     22.47 o
   7   6  -9   1361.74   1246.06     47.94 o
   7   6  -8   6372.28   6608.29    108.43 o
   7   6  -7    828.37    975.77     52.02 o
   7   6  -6     59.79     79.63     29.15 <
   7   6  -5    407.94    422.83     26.86 o
   7   6  -4     35.14     35.89     23.55 <
   7   6  -3    109.94    182.82     21.16 o
   7   6  -2   3715.06   3896.34     56.24 o
   7   6  -1   5023.83   4988.74     73.54 o
   7   6   0    172.93    165.99     21.32 o
   7   6   1   3236.12   3091.05     61.45 o
   7   6   2    131.25     66.17     24.74 <
   7   6   3    158.46    141.32     25.82 o
   7   6   4   1616.18   1562.35     52.03 o
   7   6   5   3513.88   3139.28     82.56 o
   7   6   6   1590.95   1550.01     67.55 o
   7   6   7    664.65    526.02     42.00 o
   7   6   8   3620.38   3565.47     97.00 o
   7   6   9   1954.22   1860.69     71.32 o
   7   6  10    386.66    481.15     41.22 o
   7   6  11    416.48    439.66     53.79 o
   7   6  12   2394.91   2200.52     99.88 o
   7   6  13    849.08    794.07     61.88 o
   7   6  14   3002.95   3254.80    115.94 o
   7   6  15   1122.50    908.47     73.67 o
   7   7 -21   1636.55   1388.50     97.46 o
   7   7 -20     27.52    -93.09     77.37 <
   7   7 -19    367.46    270.30     78.61 o
   7   7 -18    289.90    158.14     67.40 <
   7   7 -17     13.70    -12.34     62.81 <
   7   7 -16    207.84    137.95     60.61 <
   7   7 -15    992.55   1007.17     63.87 o
   7   7 -14    152.10    113.28     53.86 <
   7   7 -13   6965.22   6907.75    137.60 o
   7   7 -12    553.98    512.56     44.99 o
   7   7 -11    229.15    297.22     40.25 o
   7   7 -10    519.04    422.83     39.55 o
   7   7  -9   2837.51   2640.18     59.64 o
   7   7  -8    551.36    445.26     36.27 o
   7   7  -7  10149.00   9660.08    160.71 o
   7   7  -6   2768.80   2837.57     68.79 o
   7   7  -5   3027.86   2810.66     62.19 o
   7   7  -4    208.04    259.08     22.28 o
   7   7  -3   9591.64   9824.96    112.50 o
   7   7  -2    165.01    220.95     24.55 o
   7   7  -1   4561.28   4764.43     66.96 o
   7   7   0   2635.30   2495.49     61.02 o
   7   7   1    800.25    730.14     34.06 o
   7   7   2    907.09    952.21     42.35 o
   7   7   3  10314.40  10036.90    142.20 o
   7   7   4     13.60     57.20     26.90 <
   7   7   5   3607.96   3550.89     69.21 o
   7   7   6    193.03    197.40     30.27 o
   7   7   7     63.49     35.89     37.02 <
   7   7   8   1006.99   1022.87     51.51 o
   7   7   9    145.90    139.07     38.14 o
   7   7  10   3116.61   3039.46     82.64 o
   7   7  11   4230.74   3881.75    117.61 o
   7   7  12    129.15     96.46     54.97 <
   7   7  13    369.10    418.35     59.35 o
   7   7  14    970.56   1071.10     70.26 o
   7   7  15   1829.01   2512.32    145.21 o
   7   8 -20    295.19    266.93     77.42 o
   7   8 -19   1018.78    872.58     80.08 o
   7   8 -18    107.28     -2.24     68.43 <
   7   8 -17   1800.97   1801.24     98.70 o
   7   8 -16    401.94    311.80     65.18 o
   7   8 -15    132.33    143.56     59.44 <
   7   8 -14    202.52    151.41     56.12 <
   7   8 -13     46.20    148.05     53.78 <
   7   8 -12     22.87    -11.22     60.56 <
   7   8 -11  11140.00  11241.50    178.88 o
   7   8 -10      0.45    -65.05     36.99 <
   7   8  -9   5714.74   5130.06    107.82 o
   7   8  -8   1212.07   1262.89     60.29 o
   7   8  -7   9856.78   9895.61    156.37 o
   7   8  -6   3167.57   3322.09     61.79 o
   7   8  -5   1405.06   1425.52     43.56 o
   7   8  -4    224.75    228.80     24.66 o
   7   8  -3     84.79    113.28     24.64 o
   7   8  -2    391.94    384.70     30.31 o
   7   8  -1  11499.40  11463.60    154.37 o
   7   8   0   1530.39   1455.80     47.73 o
   7   8   1  13443.30  13788.60    174.63 o
   7   8   2    212.13    271.42     27.90 o
   7   8   3   5156.71   5274.75     84.43 o
   7   8   4      9.23    -16.82     28.04 <
   7   8   5    107.40    135.71     29.13 o
   7   8   6      1.48    -53.84     29.14 <
   7   8   7    541.50    531.62     48.26 o
   7   8   8     38.34     30.28     35.89 <
   7   8   9     35.51    -25.80     38.13 <
   7   8  10    102.35     49.35     51.61 <
   7   8  11    528.61    526.02     58.33 o
   7   8  12    359.95    315.16     58.39 o
   7   8  13    825.21    648.27     64.45 o
   7   8  14    272.71    317.40     81.83 o
   7   8  15    654.14    658.36     88.60 o
   7   9 -20    475.01    425.08     81.95 o
   7   9 -19      1.61   -120.01     73.99 <
   7   9 -18    970.20    884.92     78.77 o
   7   9 -17   1222.10   1409.81     79.91 o
   7   9 -16    460.60    400.40     67.39 o
   7   9 -15   1509.75   1735.07     94.28 o
   7   9 -14      0.55     37.01     59.44 <
   7   9 -13   8688.22   8502.62    200.64 o
   7   9 -12    152.85     49.35     65.09 <
   7   9 -11   2213.68   2162.39    111.30 o
   7   9 -10    809.78    545.08     46.95 o
   7   9  -9    403.74    286.00     40.63 o
   7   9  -8   1779.22   1631.88     94.91 o
   7   9  -7   3753.39   3682.12     83.84 o
   7   9  -6   1257.41   1083.44     49.31 o
   7   9  -5   4335.40   4166.63     76.55 o
   7   9  -4      0.27     52.71     29.14 <
   7   9  -3  15186.00  15169.20    196.62 o
   7   9  -2      8.89     97.58     30.23 o
   7   9  -1  10556.70  10778.30    143.71 o
   7   9   0    162.16    219.83     29.05 o
   7   9   1    689.80    804.17     38.66 o
   7   9   2   3657.01   3592.39     74.86 o
   7   9   3  11663.60  11776.50    142.22 o
   7   9   4     52.22     34.77     29.17 <
   7   9   5   3447.43   3328.82     72.15 o
   7   9   6    849.64    779.49     48.54 o
   7   9   7   1095.28    782.86     53.01 o
   7   9   8   2659.83   2476.43     76.78 o
   7   9   9    362.13    238.89     52.89 o
   7   9  10    560.20    561.91     57.20 o
   7   9  11   1986.45   1924.61    102.38 o
   7   9  12     64.17     23.55     58.33 <
   7   9  13    158.78    163.75     81.87 <
   7   9  14    140.83    183.94     84.09 <
   7  10 -19   1180.41   1126.06     87.67 o
   7  10 -18      9.73     53.84     74.02 <
   7  10 -17   1475.27   1238.21     82.89 o
   7  10 -16    904.77    972.40     76.04 o
   7  10 -15     33.10     37.01     63.93 <
   7  10 -14   3222.94   3269.38    141.03 o
   7  10 -13    975.92   1085.68     82.63 o
   7  10 -12     35.75    -21.31     68.42 <
   7  10 -11   9447.60   9160.99    207.56 o
   7  10 -10      0.27    -24.67     59.44 <
   7  10  -9   3262.18   3049.55     86.20 o
   7  10  -8      4.91      5.61     56.08 <
   7  10  -7   2500.98   2240.90     78.35 o
   7  10  -6      3.25    -59.44     29.14 <
   7  10  -5    124.14     52.71     30.33 <
   7  10  -4   1521.41   1288.68     56.48 o
   7  10  -3    131.96    152.53     32.50 o
   7  10  -2    296.75    237.77     33.77 o
   7  10  -1   9109.53   9314.64    129.62 o
   7  10   0    579.98    555.18     32.64 o
   7  10   1  17156.70  16534.20    206.82 o
   7  10   2    245.79    226.56     35.92 o
   7  10   3   2922.89   2903.75     73.11 o
   7  10   4   3214.22   3232.37     81.68 o
   7  10   5    485.45    435.17     37.18 o
   7  10   6   2876.14   2732.15    111.99 o
   7  10   7    680.79    631.44     52.88 o
   7  10   8     60.00      4.49     49.36 <
   7  10   9      6.43     19.07     51.59 <
   7  10  10     66.81     98.70     56.07 <
   7  10  11    229.38    327.50     59.31 o
   7  10  12   1505.84   1435.61     95.62 o
   7  10  13   1005.07   1102.50     93.92 o
   7  10  14    233.68    201.88     86.38 <
   7  11 -19    134.55    139.07     81.87 <
   7  11 -18   2146.34   2095.09    118.01 o
   7  11 -17    267.10    108.79     74.12 <
   7  11 -16   1670.14   1757.50     96.04 o
   7  11 -15    737.65    641.54     89.92 o
   7  11 -14     44.92    116.64     79.61 <
   7  11 -13   5282.70   4979.77    161.82 o
   7  11 -12    406.64    394.79     75.16 o
   7  11 -11     82.10     50.47     68.42 <
   7  11 -10   2110.43   1926.86    117.47 o
   7  11  -9   2239.07   2309.31    115.15 o
   7  11  -8    201.03    140.20     44.92 o
   7  11  -7    395.04    420.59     44.80 o
   7  11  -6    368.17    255.72     33.91 o
   7  11  -5     10.01    -14.58     32.52 <
   7  11  -4     36.28     -6.73     32.53 <
   7  11  -3   3622.36   3498.18     76.69 o
   7  11  -2    907.69    759.30     41.16 o
   7  11  -1   2501.41   2508.95     69.46 o
   7  11   0   2113.23   2006.49     58.21 o
   7  11   1   2516.28   2322.77     63.65 o
   7  11   2   3739.49   3776.33     73.52 o
   7  11   3   2753.25   2687.28     74.66 o
   7  11   4     14.29     31.40     47.10 <
   7  11   5    329.22    264.69     56.17 o
   7  11   6    208.13    180.57     48.26 o
   7  11   7   1156.58   1362.71     67.37 o
   7  11   8   6097.41   6452.39    133.54 o
   7  11   9    159.21    192.91     54.93 o
   7  11  10   4514.10   4933.79    124.75 o
   7  11  11   2797.76   3260.41    153.42 o
   7  11  12    778.78    858.00     89.53 o
   7  11  13     88.75    132.35     84.10 <
   7  11  14    134.20    280.39     91.87 o
   7  12 -18     29.47    -37.01     78.51 <
   7  12 -17     59.23    -31.40     75.14 <
   7  12 -16    116.40     80.75     93.10 <
   7  12 -15   1960.11   1903.30    144.88 o
   7  12 -14   1774.80   1533.19    100.86 o
   7  12 -13     86.56     47.11     78.52 <
   7  12 -12   1920.86   1972.84    126.52 o
   7  12 -11   5156.52   5139.04    158.29 o
   7  12 -10   1362.68   1336.91     85.35 o
   7  12  -9    181.54     15.70     66.22 <
   7  12  -8     33.78     45.98     47.10 <
   7  12  -7   1877.41   1829.28     82.16 o
   7  12  -6     88.99     52.71     44.88 <
   7  12  -5     13.00     -3.36     34.77 <
   7  12  -4     22.78      7.85     34.77 <
   7  12  -3   2016.91   1860.69     66.26 o
   7  12  -2    390.72    363.39     39.32 o
   7  12  -1     19.83    -86.36     36.97 <
   7  12   0    413.10    306.19     35.05 o
   7  12   1   1834.26   1519.73     61.69 o
   7  12   2   1218.09   1323.45     53.16 o
   7  12   3   2046.06   2070.42     78.34 o
   7  12   4   4483.47   4583.86    100.86 o
   7  12   5    603.03    658.36     52.53 o
   7  12   6   4344.78   4191.31    111.48 o
   7  12   7    808.27    984.74     59.84 o
   7  12   8    187.79    206.37     53.82 o
   7  12   9   1413.96   1235.97     67.10 o
   7  12  10     25.82    254.60     78.37 o
   7  12  11    779.52    831.08     88.48 o
   7  12  12   3337.89   3363.59    162.49 o
   7  12  13   2065.96   2266.69    157.40 o
   7  13 -18    692.20    533.87     87.77 o
   7  13 -17    699.93    578.73     83.24 o
   7  13 -16   2057.14   2013.22    141.49 o
   7  13 -15     23.77    -41.50     89.72 <
   7  13 -14    255.26    288.24     88.58 o
   7  13 -13    404.68    362.27     85.29 o
   7  13 -12    294.38    308.43     81.86 o
   7  13 -11   4871.06   5156.98    163.65 o
   7  13 -10    284.57    231.04     75.19 o
   7  13  -9   2239.93   2126.50    121.67 o
   7  13  -8    730.81    817.62     61.39 o
   7  13  -7     17.15     63.93     49.34 <
   7  13  -6    451.27    545.08     51.34 o
   7  13  -5   3546.12   3363.59     80.61 o
   7  13  -4    489.29    482.27     40.40 o
   7  13  -3     52.16     40.38     38.14 <
   7  13  -2     78.97    -10.09     39.27 <
   7  13  -1    443.37    429.56     43.78 o
   7  13   0   4517.48   4534.51     80.50 o
   7  13   1   1811.89   1885.36     75.79 o
   7  13   2    178.87    180.57     45.98 o
   7  13   3    331.87    345.44     48.20 o
   7  13   4     13.84     11.22     48.23 <
   7  13   5    516.53    524.90     50.45 o
   7  13   6    295.72    303.95     53.82 o
   7  13   7     12.20     65.05     52.70 <
   7  13   8   2808.82   2825.24    108.68 o
   7  13   9     51.79     65.05     60.56 <
   7  13  10   1850.65   1864.05    126.68 o
   7  13  11   2786.97   3101.14    158.81 o
   7  13  12   1438.60   1398.60    102.21 o
   7  14 -17      6.83    -58.32    102.06 <
   7  14 -16    156.71    -21.31     98.72 <
   7  14 -15   1696.27   1552.25    111.59 o
   7  14 -14    552.83    555.18     96.45 o
   7  14 -13    724.34    799.68     95.17 o
   7  14 -12   3521.40   3303.02    156.04 o
   7  14 -11   1319.46   1197.84     93.52 o
   7  14 -10   2274.18   2486.52    136.96 o
   7  14  -9   2398.61   2553.82    102.18 o
   7  14  -8    445.30    550.69     59.20 o
   7  14  -7   7167.86   7017.67    143.31 o
   7  14  -6     12.90    201.88     51.46 o
   7  14  -5   1405.35   1451.31     77.16 o
   7  14  -4    146.51    208.61     42.55 o
   7  14  -3   3314.08   3308.63     81.93 o
   7  14  -2      8.83     62.81     42.60 <
   7  14  -1    609.67    616.86     47.08 o
   7  14   0   3258.01   3606.97     86.03 o
   7  14   1     72.41     90.85     44.85 <
   7  14   2   1261.83   1409.81     66.49 o
   7  14   3     44.47     76.27     49.34 <
   7  14   4    653.54    652.75     49.35 o
   7  14   5     37.90    -12.34     47.11 <
   7  14   6     78.84     33.65     50.48 <
   7  14   7    806.46    967.91     59.91 o
   7  14   8    582.34    500.22     61.87 o
   7  14   9   1555.75   1480.47     96.77 o
   7  14  10    292.17    429.56     86.20 o
   7  14  11     70.14    177.21     87.44 <
   7  14  12    143.36    158.14     88.60 <
   7  15 -16    414.36    297.22    105.53 <
   7  15 -15      1.84     15.70     97.58 <
   7  15 -14    583.79    566.39    100.97 o
   7  15 -13    144.90     72.90     90.87 <
   7  15 -12    314.71    307.31     91.98 o
   7  15 -11   3064.79   3503.79    157.91 o
   7  15 -10    370.10    356.66     85.25 o
   7  15  -9    979.90    955.58     68.51 o
   7  15  -8   2899.80   3163.95    109.07 o
   7  15  -7    234.09    261.33     58.29 o
   7  15  -6   1585.70   1773.20     95.56 o
   7  15  -5   4025.58   4208.13    112.62 o
   7  15  -4   2911.96   3222.27    101.80 o
   7  15  -3   1402.10   1541.04     67.60 o
   7  15  -2    734.79    918.57     50.77 o
   7  15  -1    124.21     75.15     46.01 <
   7  15   0    593.54    534.99     51.76 o
   7  15   1   1310.76   1052.03     57.46 o
   7  15   2   2012.14   2058.08     86.07 o
   7  15   3    200.86    181.69     46.01 o
   7  15   4    593.77    575.37     50.53 o
   7  15   5   1577.56   1524.21     63.16 o
   7  15   6     94.76     16.82     53.85 <
   7  15   7     56.99    -10.09     56.08 <
   7  15   8    203.18    210.85     75.14 <
   7  15   9    114.35    -11.22     76.28 <
   7  15  10    357.46    343.20     88.62 o
   7  15  11   3286.81   3701.18    176.11 o
   7  16 -15    108.93    -52.71    103.18 <
   7  16 -14     29.74     91.97     99.81 <
   7  16 -13      1.12    -76.27     94.20 <
   7  16 -12   1691.88   1472.62    110.73 o
   7  16 -11    408.13    358.90     93.14 o
   7  16 -10   3503.58   3698.94    163.72 o
   7  16  -9    752.38    759.30     69.52 o
   7  16  -8   1041.35   1021.75     71.86 o
   7  16  -7     56.08     31.40     60.57 <
   7  16  -6     34.68     -3.36     59.44 <
   7  16  -5    397.14    339.84     60.66 o
   7  16  -4    280.09    333.11     61.61 o
   7  16  -3   1876.46   1889.85     81.79 o
   7  16  -2    553.69    709.95     52.19 o
   7  16  -1     44.80    227.68     50.31 o
   7  16   0   5198.85   5379.05    109.85 o
   7  16   1    680.05    731.26     57.03 o
   7  16   2    957.39    923.05     52.88 o
   7  16   3    106.06    117.76     48.22 <
   7  16   4     44.45    106.55     50.44 <
   7  16   5    102.52     62.81     51.61 <
   7  16   6   1136.60    958.94     64.68 o
   7  16   7     56.92     -8.97     74.03 <
   7  16   8    299.02     80.75     78.62 <
   7  16   9     68.78    -15.70     80.76 <
   7  16  10    469.82    597.80     87.27 o
   7  17 -14   1381.55   1168.68    117.25 o
   7  17 -13    424.16    394.79    105.46 o
   7  17 -12    885.38    918.57    109.84 o
   7  17 -11    295.25    360.02     99.76 o
   7  17 -10     95.75    164.87     71.74 <
   7  17  -9    691.70    733.51     73.92 o
   7  17  -8   1141.66   1198.96     77.16 o
   7  17  -7     14.79     86.36     65.03 <
   7  17  -6   1338.68   1421.03     83.75 o
   7  17  -5    383.35    379.09     66.18 o
   7  17  -4   2699.23   2862.25    112.20 o
   7  17  -3    101.02    187.30     65.00 <
   7  17  -2   2851.22   2777.01     91.46 o
   7  17  -1     51.59    100.94     52.69 <
   7  17   0      6.24     25.80     53.83 <
   7  17   1    134.27    122.25     48.24 <
   7  17   2    669.21    644.90     53.91 o
   7  17   3   1881.66   1984.06     80.09 o
   7  17   4   2718.29   2692.89     92.17 o
   7  17   5     80.48     81.87     54.96 <
   7  17   6     22.09     65.05     67.29 <
   7  17   7     41.72    -51.59     76.26 <
   7  17   8    178.13    100.94     81.91 <
   7  17   9    298.07    413.86     86.23 o
   7  18 -13   1316.74   1410.94    119.72 o
   7  18 -12    268.66    252.35    104.32 <
   7  18 -11      7.78    -22.43     98.70 <
   7  18 -10   2371.67   2309.31    163.99 o
   7  18  -9     14.71     71.78     75.13 <
   7  18  -8   1391.17   1179.89     80.51 o
   7  18  -7    116.96     90.85     69.55 <
   7  18  -6    948.65    819.87     76.65 o
   7  18  -5      3.72    -43.74     68.41 <
   7  18  -4     17.34    -62.81     68.40 <
   7  18  -3    932.98    872.58     77.57 o
   7  18  -2     35.52     67.29     69.53 <
   7  18  -1   1128.57   1059.88     63.12 o
   7  18   0   4746.19   4659.00    100.91 o
   7  18   1      3.79     99.82     50.44 <
   7  18   2   2782.71   3085.44     91.62 o
   7  18   3     55.41    137.95     53.79 <
   7  18   4    398.34    579.85     57.89 o
   7  18   5   1270.88   1342.52     78.19 o
   7  18   6    476.10    346.57     73.09 o
   7  18   7    166.99    150.29     79.64 <
   7  18   8    142.95    183.94     84.10 <
   7  19 -12    594.55    647.15    115.44 o
   7  19 -11    343.60    314.04    111.06 <
   7  19 -10     43.61    -76.27    105.42 <
   7  19  -9    446.92    347.69    104.40 o
   7  19  -8    259.27    231.04     81.90 <
   7  19  -7     51.24   -114.40     73.99 <
   7  19  -6     17.98    -91.97     71.76 <
   7  19  -5     50.31     -1.12     74.03 <
   7  19  -4   1173.18    966.79     81.46 o
   7  19  -3    363.78    298.34     75.22 o
   7  19  -2   3727.74   3513.88    136.10 o
   7  19  -1    741.16    855.76     68.05 o
   7  19   0    949.07   1231.48     69.44 o
   7  19   1    108.55     91.97     53.84 <
   7  19   2     78.10     54.96     54.96 <
   7  19   3   2364.29   2752.33     94.75 o
   7  19   4   2336.27   3009.17    113.44 o
   7  19   5    401.75    521.53     74.94 o
   7  19   6    377.81    381.33     77.38 o
   7  20 -10    347.45    188.42    110.01 <
   7  20  -9     14.06     -3.36    104.31 <
   7  20  -8    282.42    272.54    105.43 <
   7  20  -7      2.67    -32.53    103.18 <
   7  20  -6     15.29     20.19     77.39 <
   7  20  -5    141.76     70.66     78.53 <
   7  20  -4    224.86    148.05     76.31 <
   7  20  -3     62.79     77.39     65.05 <
   7  20  -2   1010.43   1087.92     72.60 o
   7  20  -1     32.22     80.75     65.04 <
   7  20   0   1286.58   1267.37     75.23 o
   7  20   1    102.53     10.09     66.19 <
   7  20   2   1167.62   1044.18     65.60 o
   7  20   3   1466.60   1633.01     88.94 o
   7  20   4    589.65    872.58     76.63 o
   7  21  -7    368.20    412.74    114.36 o
   7  21  -6   1286.06   1234.85    117.91 o
   7  21  -5    400.14    410.49     91.96 o
   7  21  -4    119.54     45.98     84.13 <
   7  21  -3     98.06     70.66     71.79 <
   7  21  -2     54.72     67.29     69.53 <
   7  21  -1   1349.79   1562.35     87.64 o
   7  21   0    584.00    532.75     74.13 o
   7  21   1     33.30     -1.12     70.66 <
   7  21   2      3.16    -56.08     87.48 <
   8   0 -16    119.77    260.20     66.05 o
   8   0 -14     77.00     43.74     41.51 <
   8   0 -12   2402.42   2374.36     63.09 o
   8   0 -10   1794.15   1523.09     88.81 o
   8   0  -8   5121.85   5122.21    124.49 o
   8   0  -6   4378.04   4611.90    110.75 o
   8   0  -4     84.10     20.19     38.15 <
   8   0  -2     48.53    159.26     32.41 o
   8   0   0  31621.10  30630.10    452.51 o
   8   0   2  15881.70  16042.90    233.73 o
   8   0   4   3657.38   4865.37    101.06 o
   8   0   6   8115.63   8248.03    251.20 o
   8   0   8    641.46    609.01     85.30 o
   8   0  10   5782.22   5445.22    150.29 o
   8   0  12   1159.40    990.35     73.55 o
   8   0  14    787.41    878.19     77.12 o
   8   1 -18     52.01    491.25     75.74 o
   8   1 -17    308.05    281.51     47.15 o
   8   1 -16   4928.17   4799.20    109.21 o
   8   1 -15    175.05    126.74     43.78 <
   8   1 -14    381.03    334.23     44.96 o
   8   1 -13    147.51    154.78     29.15 o
   8   1 -12   1329.11   1078.95     42.25 o
   8   1 -11   2890.58   2694.01     57.53 o
   8   1 -10     38.85    -23.55     28.04 <
   8   1  -9    802.03    734.63     32.94 o
   8   1  -8   4169.68   4231.68     78.75 o
   8   1  -7    295.86    336.47     32.42 o
   8   1  -6     30.20     29.16     29.16 <
   8   1  -5      1.50    -20.19     28.04 <
   8   1  -4    781.00    854.64     34.30 o
   8   1  -3    539.90    557.42     23.44 o
   8   1  -2  19769.10  20016.70    197.57 o
   8   1  -1    292.34    277.03     21.36 o
   8   1   0    355.12    401.52     32.38 o
   8   1   1    505.85    429.56     23.94 o
   8   1   2   3679.40   3824.55     53.41 o
   8   1   3   1685.01   1662.17     43.97 o
   8   1   4  20375.60  20521.40    297.92 o
   8   1   5    360.80    441.90     39.03 o
   8   1   6   1259.04   1874.14     67.86 o
   8   1   7     21.93     43.74     38.13 <
   8   1   8   2532.67   2445.02    109.32 o
   8   1   9   3172.82   3285.08     81.82 o
   8   1  10     98.89    236.65     41.33 o
   8   1  11   1440.29   1408.69     64.12 o
   8   1  12    595.44    680.79     49.05 o
   8   1  13    337.00    527.14     50.00 o
   8   1  14   1540.86   1421.03     70.21 o
   8   1  15    185.70    192.91     62.80 o
   8   2 -19     24.08    -72.90     79.62 <
   8   2 -18   5657.89   5834.41    157.55 o
   8   2 -17     37.06     80.75     65.04 <
   8   2 -16     96.30    123.37     44.84 <
   8   2 -15    153.66    180.57     43.71 o
   8   2 -14    389.23    344.32     38.25 o
   8   2 -13   3152.35   2907.11     64.78 o
   8   2 -12    648.97    454.24     27.90 o
   8   2 -11   2787.72   2637.93     59.05 o
   8   2 -10   6861.97   6728.30     96.74 o
   8   2  -9   1593.37   1515.24     51.10 o
   8   2  -8   1633.80   1726.10     49.64 o
   8   2  -7   5250.13   5231.00     76.62 o
   8   2  -6      3.50      4.49     23.55 <
   8   2  -5   1338.34   1388.50     52.36 o
   8   2  -4   2714.63   2643.54     52.56 o
   8   2  -3    253.83    185.06     23.71 o
   8   2  -2    122.51    128.98     20.18 o
   8   2  -1    217.70    188.42     21.38 o
   8   2   0  17210.60  16978.30    181.99 o
   8   2   1    257.14    272.54     25.75 o
   8   2   2   6513.82   6404.17     98.39 o
   8   2   3    508.95    438.53     37.25 o
   8   2   5   1551.90   1511.88     67.54 o
   8   2   6   7438.73   7044.58    130.41 o
   8   2   7   4163.48   4196.92     93.81 o
   8   2   8     76.36    112.16     40.35 <
   8   2   9     32.11    217.59     39.06 o
   8   2  10    645.88    564.15     45.15 o
   8   2  11    540.01    661.73     46.68 o
   8   2  12    684.93    639.29     49.51 o
   8   2  13   2747.31   3026.00     89.57 o
   8   2  14   1778.37   2006.49    106.57 o
   8   2  15   1384.54   1571.32     85.49 o
   8   3 -19    224.39    222.07     71.78 o
   8   3 -18    381.81    609.01     71.33 o
   8   3 -17    951.79   1034.09     75.98 o
   8   3 -16     23.74    -80.75     61.67 <
   8   3 -15    681.26    580.97     41.89 o
   8   3 -14    743.81    524.90     40.13 o
   8   3 -13   1067.33   1256.16     50.41 o
   8   3 -12    176.01    180.57     29.15 o
   8   3 -11   2228.92   2349.69     54.74 o
   8   3 -10   7506.43   7741.08    110.13 o
   8   3  -9   7702.61   7949.69    110.94 o
   8   3  -8   6824.82   6732.79    102.57 o
   8   3  -7   4309.01   4629.84     73.42 o
   8   3  -6   1362.25   1452.43     48.65 o
   8   3  -5   1685.97   1739.56     52.24 o
   8   3  -4    674.74    789.59     32.96 o
   8   3  -3   1840.13   1806.85     51.90 o
   8   3  -2   1390.40   1422.15     40.08 o
   8   3  -1   1574.52   1563.47     51.68 o
   8   3   0     17.54     93.09     26.87 o
   8   3   1    920.56    807.53     36.59 o
   8   3   2  10223.60  10144.60    140.61 o
   8   3   3    151.11    160.38     35.88 o
   8   3   4   7377.41   6664.37    130.49 o
   8   3   5      6.13     -5.61     35.89 <
   8   3   6    137.51    216.46     39.15 o
   8   3   7    384.22    375.73     41.52 o
   8   3   8     17.63     -1.12     40.38 <
   8   3   9   4353.03   4493.01     92.43 o
   8   3  10     20.10     10.09     40.38 <
   8   3  11   5052.71   4873.22    104.35 o
   8   3  12   1356.88   1287.56     59.85 o
   8   3  13    699.16    869.22     63.35 o
   8   3  14   1308.01   1603.85     83.83 o
   8   3  15   1791.54   2208.37    114.65 o
   8   4 -20   1690.31   1482.72    108.47 o
   8   4 -19     92.45     26.92     71.79 <
   8   4 -18    930.93    712.20     75.75 o
   8   4 -17    240.79    148.05     67.36 <
   8   4 -16    485.00    471.06     58.35 o
   8   4 -15   1039.92   1063.25     59.33 o
   8   4 -14   4683.33   5189.51     85.50 o
   8   4 -13   6936.41   7056.92    108.99 o
   8   4 -12   9554.24   9195.75    124.04 o
   8   4 -11   7437.91   7646.87     96.67 o
   8   4 -10   4954.12   4822.75     87.22 o
   8   4  -9     45.89     67.29     31.39 <
   8   4  -8   5090.58   5328.58     83.59 o
   8   4  -7   8491.36   9051.07    115.83 o
   8   4  -6   5072.43   5035.85     83.59 o
   8   4  -5   6334.62   6124.90     86.00 o
   8   4  -4  10348.20   9967.40    140.94 o
   8   4  -3    245.85    213.10     25.87 o
   8   4  -2    308.72    224.31     31.58 o
   8   4  -1    993.49    945.48     48.48 o
   8   4   0   1872.06   1799.00     60.04 o
   8   4   1    291.58    187.30     33.83 o
   8   4   2    107.18    135.71     43.72 o
   8   4   3    489.23    417.22     49.52 o
   8   4   4     66.04     35.89     47.11 <
   8   4   5     17.27     26.92     49.35 <
   8   4   6   1145.96   1030.72     63.33 o
   8   4   7     73.04     33.65     53.84 <
   8   4   8    986.85    872.58     49.91 o
   8   4   9   1382.49   1513.00     66.53 o
   8   4  10     17.33     -5.61     41.50 <
   8   4  11     28.55    122.25     42.57 <
   8   4  12    722.74    709.95     51.64 o
   8   4  13   2034.29   1899.94    107.20 o
   8   4  14   1876.55   2039.01    110.26 o
   8   4  15   3737.91   3772.96    128.71 o
   8   5 -21   2200.79   2183.70    208.66 o
   8   5 -20    252.77    111.04     77.47 <
   8   5 -19   1197.25    890.53     83.97 o
   8   5 -18   1123.50   1166.43     72.72 o
   8   5 -17   1643.37   1504.03     82.58 o
   8   5 -16   2896.86   2790.47    102.85 o
   8   5 -15      5.65     25.80     52.71 <
   8   5 -14   2101.73   2209.49     89.03 o
   8   5 -13    619.53    699.86     53.57 o
   8   5 -12    846.43    873.70     36.84 o
   8   5 -11   4102.39   4316.92     68.31 o
   8   5 -10  15962.30  16603.70    176.57 o
   8   5  -9  13827.10  14009.50    181.35 o
   8   5  -8  18065.30  17983.30    231.63 o
   8   5  -7  12552.80  12413.50    190.86 o
   8   5  -6    551.34    501.34     34.97 o
   8   5  -5      9.78     31.40     25.79 <
   8   5  -4   5423.40   5398.12     84.55 o
   8   5  -3    529.57    584.34     30.01 o
   8   5  -2   3322.15   3271.62     64.62 o
   8   5  -1   1492.55   1479.35     60.65 o
   8   5   0    935.75    669.58     40.60 o
   8   5   1    382.26    257.96     35.05 o
   8   5   2    630.66    509.19     49.71 o
   8   5   3   6659.94   6736.15    150.51 o
   8   5   4     27.03    -43.74     47.10 <
   8   5   5   1266.53   1255.04     75.20 o
   8   5   6    719.00    677.43     59.57 o
   8   5   7    277.12    219.83     57.26 o
   8   5   8    279.68    293.85     59.42 o
   8   5   9     12.60    -22.43     40.37 <
   8   5  10    971.70    829.96     48.91 o
   8   5  11    888.90    771.64     49.86 o
   8   5  12   2179.91   2172.48    106.59 o
   8   5  13     36.80    135.71     59.40 <
   8   5  14    777.65    815.38     68.30 o
   8   5  15    327.33    243.38     85.31 <
   8   6 -20    376.37     96.46     80.93 <
   8   6 -19   1173.92    993.71     79.15 o
   8   6 -18    139.73     72.90     65.08 <
   8   6 -17    251.57    163.75     62.88 <
   8   6 -16    505.20    476.67     61.75 o
   8   6 -15   1072.11    992.59     64.27 o
   8   6 -14   1624.78   1769.84     90.11 o
   8   6 -13   4822.60   4860.89    113.97 o
   8   6 -12   3400.45   3439.86     97.21 o
   8   6 -11   5461.23   5211.94     83.94 o
   8   6 -10   5539.19   5462.05     82.14 o
   8   6  -9    795.42    683.04     40.91 o
   8   6  -8   7608.04   7911.56    127.48 o
   8   6  -7    462.88    578.73     37.69 o
   8   6  -6   1729.70   1628.52     63.52 o
   8   6  -5   7322.82   7153.38    107.38 o
   8   6  -4   3031.27   3100.02     61.90 o
   8   6  -3   1543.77   1473.74     51.02 o
   8   6  -2   1886.30   1786.66     48.12 o
   8   6  -1   7263.52   7072.62    108.82 o
   8   6   0    172.57    253.48     44.75 o
   8   6   1   7456.90   7219.55    157.73 o
   8   6   2   1457.86   1341.40     64.60 o
   8   6   3   1038.72   1181.01     62.12 o
   8   6   4     24.48    -61.69     48.21 <
   8   6   5   1535.96   1709.27     91.14 o
   8   6   6     27.40     12.34     39.26 <
   8   6   7   4575.67   4733.03    135.39 o
   8   6   8   2364.95   2416.98     94.98 o
   8   6   9     22.70    -49.35     40.36 <
   8   6  10    104.30    107.67     42.62 <
   8   6  11    560.32    514.80     59.55 o
   8   6  12   1070.05   1187.74     67.89 o
   8   6  13     93.56    116.64     60.55 <
   8   6  14   1894.88   1827.04    101.27 o
   8   7 -20      0.25   -128.98     82.96 <
   8   7 -19    448.80    446.39     74.03 o
   8   7 -18     80.35     -4.49     67.30 <
   8   7 -17      7.73    -98.70     62.78 <
   8   7 -16    113.71     76.27     61.70 <
   8   7 -15   1906.61   1836.01     97.93 o
   8   7 -14    690.18    684.16     60.58 o
   8   7 -13   1120.77   1222.51     63.42 o
   8   7 -12    101.05     44.86     50.49 <
   8   7 -11    831.36    817.62     55.01 o
   8   7 -10    123.36    105.43     30.30 o
   8   7  -9   1411.61   1364.95     65.31 o
   8   7  -8   4104.53   4247.39     89.07 o
   8   7  -7   4481.54   4966.31     90.99 o
   8   7  -6   3514.38   3383.78     81.12 o
   8   7  -5    385.63    320.77     31.59 o
   8   7  -4   3548.80   3273.86     69.80 o
   8   7  -3   2869.38   2844.30     54.19 o
   8   7  -2     25.52     11.22     26.92 <
   8   7  -1    239.68    241.14     31.40 o
   8   7   0    411.99    418.35     40.36 o
   8   7   1    665.33    758.18     52.37 o
   8   7   2   1046.92   1082.32     71.64 o
   8   7   3  18713.00  19149.70    275.85 o
   8   7   4    121.42    152.53     32.49 o
   8   7   5   3991.43   3875.03     94.39 o
   8   7   6    724.06    789.59     63.72 o
   8   7   7   1756.09   1730.58    108.90 o
   8   7   8      5.76     31.40     49.35 <
   8   7   9    853.77    849.03     47.13 o
   8   7  10   1127.75   1025.12     64.38 o
   8   7  11     80.17     60.56     57.21 <
   8   7  12   3285.80   3285.08    118.89 o
   8   7  13   1236.62   1168.68     73.20 o
   8   7  14     39.76    211.98     84.03 <
   8   8 -20    193.81    200.76     86.36 <
   8   8 -19   8916.82   8636.09    184.16 o
   8   8 -18    399.14    298.34     73.02 o
   8   8 -17   1972.02   2228.56    114.25 o
   8   8 -16   2012.68   1794.51     98.68 o
   8   8 -15      5.21    -15.70     60.56 <
   8   8 -14      1.96     24.67     57.20 <
   8   8 -13    242.11    324.13     57.09 o
   8   8 -12     79.66     -1.12     52.72 <
   8   8 -11    868.00    896.14     68.32 o
   8   8 -10    522.78    462.09     60.69 o
   8   8  -9    418.39    385.82     40.46 o
   8   8  -8   4817.35   4383.10     98.56 o
   8   8  -7    660.01    572.00     41.84 o
   8   8  -6   1588.21   1366.07     67.45 o
   8   8  -5    353.15    229.92     38.37 o
   8   8  -4    567.71    445.26     33.01 o
   8   8  -3    173.09    220.95     31.32 o
   8   8  -2   2665.87   2728.78     64.35 o
   8   8  -1   7661.23   7999.04    111.57 o
   8   8   0     88.74    141.32     40.33 o
   8   8   1  30144.00  29984.10    434.76 o
   8   8   2    999.24   1359.34     89.53 o
   8   8   3   3299.95   3313.12     90.72 o
   8   8   4      8.79     35.89     31.40 <
   8   8   5    339.63    321.89     35.93 o
   8   8   6     31.77    117.76     56.04 <
   8   8   7   4345.82   4313.56    137.10 o
   8   8   8   1060.84   1065.49     60.54 o
   8   8   9     92.09      7.85     52.73 <
   8   8  10      6.46     14.58     54.96 <
   8   8  11   1255.84   1101.38     69.11 o
   8   8  12    144.15    111.04     61.70 <
   8   8  13    881.90    834.45     71.93 o
   8   8  14    601.79    734.63     92.83 o
   8   9 -19     22.69    243.38     78.38 o
   8   9 -18    169.85    174.96     74.02 <
   8   9 -17   1290.89   1054.28     79.42 o
   8   9 -16    783.52    734.63     73.04 o
   8   9 -15   2741.92   2704.11    113.52 o
   8   9 -14     34.36      0.00     60.57 <
   8   9 -13    170.25    191.79     58.30 o
   8   9 -12    190.12    133.47     66.21 <
   8   9 -11    562.13    475.55     67.47 o
   8   9 -10   1069.36   1020.63     70.85 o
   8   9  -9      4.64    -87.48     54.93 <
   8   9  -8     63.79     33.65     39.26 <
   8   9  -7    221.38    178.33     39.31 o
   8   9  -6   1596.11   1597.12     54.95 o
   8   9  -5    556.34    504.71     36.09 o
   8   9  -4    471.38    380.21     33.94 o
   8   9  -3   9681.20   9555.78    136.95 o
   8   9  -2   1431.66   1649.83     59.03 o
   8   9  -1   4358.80   4208.13     83.94 o
   8   9   0    110.64     85.24     35.91 <
   8   9   1     46.10    171.60     42.52 o
   8   9   2      1.38     15.70     49.35 <
   8   9   3  13333.00  12718.60    208.91 o
   8   9   4      1.17     32.53     39.25 <
   8   9   5   6086.26   5854.60    152.71 o
   8   9   6    578.89    548.45     64.00 o
   8   9   7   3151.58   3464.53    103.88 o
   8   9   8     26.58     15.70     42.62 <
   8   9   9     40.96     -5.61     54.96 <
   8   9  10    541.25    455.36     60.75 o
   8   9  11    326.30    399.28     62.69 o
   8   9  12      2.17    -24.67     61.68 <
   8   9  13    610.01    635.93     91.92 o
   8  10 -19   5682.81   5597.76    158.95 o
   8  10 -18    207.38    213.10     77.38 <
   8  10 -17    283.15    174.96     74.11 <
   8  10 -16   1050.05   1064.37     78.46 o
   8  10 -15     25.06    -29.16     65.05 <
   8  10 -14   1264.43   1379.53     74.60 o
   8  10 -13     33.21    -38.13     72.90 <
   8  10 -12   3006.42   2925.06    130.59 o
   8  10 -11    803.20    776.13     74.10 o
   8  10 -10    402.66    329.74     66.28 o
   8  10  -9    116.71     -1.12     60.58 <
   8  10  -8     10.90     -5.61     57.20 <
   8  10  -7   2491.02   2471.94     80.91 o
   8  10  -6   4811.60   4767.80     84.78 o
   8  10  -5    462.40    432.93     34.87 o
   8  10  -4    275.05    296.10     34.72 o
   8  10  -3    574.27    560.78     37.07 o
   8  10  -2   1479.08   1447.95     61.88 o
   8  10  -1   1829.25   1659.92     66.23 o
   8  10   0    415.74    500.22     40.11 o
   8  10   1  11790.00  11401.90    168.73 o
   8  10   2      3.96     37.01     40.37 <
   8  10   3    251.45    339.84     42.45 o
   8  10   4    366.79    293.85     57.31 o
   8  10   5    102.20     59.44     58.34 <
   8  10   6   4044.15   4207.01    132.11 o
   8  10   7   1099.20    992.59     61.05 o
   8  10   8    143.56    142.44     56.08 <
   8  10   9    133.87    124.49     57.21 <
   8  10  10      0.59     14.58     58.32 <
   8  10  11   2368.89   2541.48    115.66 o
   8  10  12    889.15    859.12     93.17 o
   8  10  13   1640.35   1570.20    105.71 o
   8  11 -18    406.89    376.85     81.91 o
   8  11 -17     37.78    -45.98     75.14 <
   8  11 -16    736.84    667.33     77.55 o
   8  11 -15     26.42     33.65     68.41 <
   8  11 -14    585.43    592.19     84.11 o
   8  11 -13     63.30     26.92     76.27 <
   8  11 -12   1290.30   1264.01     86.46 o
   8  11 -11   1452.59   1544.40    101.70 o
   8  11 -10   4165.31   4038.77    140.06 o
   8  11  -9    821.16    780.61     73.02 o
   8  11  -8   3662.84   3776.33    130.36 o
   8  11  -7    434.46    450.87     36.96 o
   8  11  -6    284.19    287.12     35.88 o
   8  11  -5    525.34    468.82     38.33 o
   8  11  -4    296.82    314.04     36.97 o
   8  11  -3   1137.06    899.50     47.31 o
   8  11  -2    844.17    742.48     43.11 o
   8  11  -1    977.11    953.34     45.00 o
   8  11   0     30.68    -17.95     39.25 <
   8  11   1   1122.44   1289.81     61.92 o
   8  11   2    401.72    477.79     44.66 o
   8  11   3   4819.91   5025.76    137.10 o
   8  11   4    327.62    217.59     58.45 o
   8  11   5    715.81    712.20     66.18 o
   8  11   6     48.55     75.15     51.58 <
   8  11   7    627.45    648.27     59.38 o
   8  11   8   1331.83   1445.70     76.83 o
   8  11   9    268.69    310.67     60.51 o
   8  11  10   2488.82   2678.31    116.64 o
   8  11  11    778.34    678.55     91.06 o
   8  11  12    431.44    413.86     89.75 o
   8  12 -18     14.97     53.84     82.99 <
   8  12 -17     20.47    -14.58     78.51 <
   8  12 -16    828.44    751.45     80.95 o
   8  12 -15   1077.19   1124.94     98.56 o
   8  12 -14   1889.66   1874.14    139.13 o
   8  12 -13    854.14    870.34     88.56 o
   8  12 -12   1827.76   2064.81    133.65 o
   8  12 -11   2300.72   2384.46    133.07 o
   8  12 -10    269.85    303.95     73.99 o
   8  12  -9    876.00    763.79     77.70 o
   8  12  -8   1356.62   1416.54     96.22 o
   8  12  -7   5866.36   5796.28    119.80 o
   8  12  -6   1662.02   2049.11     63.11 o
   8  12  -5   2165.53   2068.18     68.10 o
   8  12  -4   1574.62   1558.98     61.79 o
   8  12  -3    117.29     74.02     39.28 <
   8  12  -2    279.40    188.42     40.51 o
   8  12  -1     28.45    -52.71     39.24 <
   8  12   0    166.58    107.67     41.55 <
   8  12   1   2483.09   2446.14     79.94 o
   8  12   2     66.77     22.43     44.87 <
   8  12   3    307.98    333.11     48.18 o
   8  12   4    108.04     68.42     53.85 <
   8  12   5    316.60    286.00     62.85 o
   8  12   6   2688.74   2556.06    105.18 o
   8  12   7    634.26    616.86     61.73 o
   8  12   8    323.09    281.51     59.50 o
   8  12   9    808.92    866.97     68.22 o
   8  12  10     23.21     28.04     83.00 <
   8  12  11    621.33    662.85     93.01 o
   8  12  12   2131.80   2266.69    162.14 o
   8  13 -17    898.83    882.68     88.65 o
   8  13 -16     90.14     12.34     94.22 <
   8  13 -15    347.88    302.82     94.25 o
   8  13 -14    118.82     87.48     89.73 <
   8  13 -13   2366.56   2293.61    146.11 o
   8  13 -12     33.13     74.02     81.87 <
   8  13 -11   3091.84   3094.41    141.30 o
   8  13 -10   2393.53   2734.39    137.35 o
   8  13  -9   6161.32   5811.98    173.69 o
   8  13  -8   4148.44   4279.91    107.42 o
   8  13  -7   5700.45   5887.12    122.14 o
   8  13  -6    319.93    394.79     41.32 o
   8  13  -5    556.06    614.62     42.40 o
   8  13  -4     47.36    125.62     40.33 o
   8  13  -3   1161.17   1122.69     57.40 o
   8  13  -2     19.32     11.22     41.50 <
   8  13  -1   1039.84    982.50     50.77 o
   8  13   0     53.99      2.24     43.75 <
   8  13   1     87.81     10.09     44.88 <
   8  13   2    458.47    423.95     50.55 o
   8  13   3   2143.89   1961.63     88.60 o
   8  13   4   1142.33   1015.02     65.60 o
   8  13   5    695.35    614.62     54.09 o
   8  13   6    309.51    309.55     58.32 o
   8  13   7     62.39     58.32     57.20 <
   8  13   8    204.47    167.11     60.59 <
   8  13   9     48.82    195.15     84.05 <
   8  13  10   1643.28   1499.54    101.53 o
   8  13  11   2596.14   2835.33    164.93 o
   8  14 -16    424.57    375.73    103.23 o
   8  14 -15    335.11    389.18    100.89 o
   8  14 -14    852.16    628.08    100.24 o
   8  14 -13   1859.60   1675.63    109.57 o
   8  14 -12   1220.88   1172.04     98.85 o
   8  14 -11   4631.61   4536.75    163.34 o
   8  14 -10   2253.97   2164.63    141.69 o
   8  14  -9     11.22    102.06     79.61 <
   8  14  -8    185.40    306.19     57.05 o
   8  14  -7   3641.71   3675.39    108.49 o
   8  14  -6    345.13    401.52     55.98 o
   8  14  -5   3864.40   3718.01     86.95 o
   8  14  -4   3488.60   3651.83     85.67 o
   8  14  -3      9.80     37.01     43.74 <
   8  14  -2   2427.79   2454.00     80.54 o
   8  14  -1    157.07    144.68     47.12 o
   8  14   0   1731.25   1695.81     79.83 o
   8  14   1    353.31    373.48     50.43 o
   8  14   2   1892.14   1892.09     86.36 o
   8  14   3   1254.95   1364.95     66.71 o
   8  14   4      0.20      5.61     53.84 <
   8  14   5    337.57    366.75     54.91 o
   8  14   6    724.72    648.27     59.67 o
   8  14   7    139.59     33.65     57.23 <
   8  14   8    717.33    633.69     87.65 o
   8  14   9   1889.75   1585.90    104.50 o
   8  14  10      4.38    -70.66     89.72 <
   8  15 -16      6.46   -155.90    132.31 <
   8  15 -15    111.46    118.89    102.06 <
   8  15 -14     25.55    -47.11     97.57 <
   8  15 -13   2747.60   2687.28    162.90 o
   8  15 -12     49.17     37.01     89.73 <
   8  15 -11   2498.29   2640.18    154.14 o
   8  15 -10   1316.80   1188.86     98.01 o
   8  15  -9   1465.06   1366.07     99.07 o
   8  15  -8   3574.38   3320.97    115.29 o
   8  15  -7   1012.24   1037.45     72.81 o
   8  15  -6   1297.71   1366.07     73.69 o
   8  15  -5   1820.73   1990.79     97.81 o
   8  15  -4   1284.29   1455.80     62.92 o
   8  15  -3    332.87    331.98     48.23 o
   8  15  -2    844.95    670.70     52.24 o
   8  15  -1    558.31    622.47     52.52 o
   8  15   0     57.73     14.58     49.36 <
   8  15   1      1.69    -26.92     51.59 <
   8  15   2   3170.87   3221.15     97.14 o
   8  15   3    297.85    300.58     54.95 o
   8  15   4   5312.24   5569.72    106.43 o
   8  15   5   1872.21   1997.52     90.13 o
   8  15   6    496.42    577.61     60.37 o
   8  15   7    250.11    271.42     75.13 o
   8  15   8    262.77    255.72     78.52 o
   8  15   9    250.64    233.29     84.13 <
   8  16 -15    102.98   -176.09    141.27 <
   8  16 -14     27.85    -14.58    102.06 <
   8  16 -13     70.83    103.18     99.81 <
   8  16 -12    466.54    504.71    100.89 o
   8  16 -11    750.05    705.47    101.03 o
   8  16 -10    665.94    737.99     96.31 o
   8  16  -9    116.48     60.56     87.50 <
   8  16  -8     23.96   -128.98     82.96 <
   8  16  -7    460.85    363.39     66.33 o
   8  16  -6      9.12    -19.07     60.56 <
   8  16  -5     27.94      7.85     60.57 <
   8  16  -4    298.31    360.02     63.84 o
   8  16  -3    646.07    704.35     53.64 o
   8  16  -2   1593.62   1492.81     70.12 o
   8  16  -1     57.73    194.03     51.49 o
   8  16   0   4295.79   4293.37    106.57 o
   8  16   1     14.28     85.24     53.81 <
   8  16   2   2046.60   2320.53     93.61 o
   8  16   3    306.08    413.86     52.51 o
   8  16   4    133.96    201.88     53.78 o
   8  16   5      8.04    -35.89     56.07 <
   8  16   6   1316.70   1452.43     74.46 o
   8  16   7     53.97    130.10     77.36 <
   8  16   8   2563.03   2822.99    138.84 o
   8  17 -13   1943.85   1692.45    122.11 o
   8  17 -12      6.98    -37.01     98.70 <
   8  17 -11     23.85    -20.19     97.58 <
   8  17 -10    111.18    103.18     94.21 <
   8  17  -9    762.23    865.85    101.84 o
   8  17  -8    571.28    730.14     96.16 o
   8  17  -7      1.54    -39.26     88.60 <
   8  17  -6    277.58    257.96     70.68 o
   8  17  -5   1785.70   1893.21    106.05 o
   8  17  -4    711.47    591.07     69.83 o
   8  17  -3    181.21    179.45     66.17 <
   8  17  -2   2221.47   2280.15     90.46 o
   8  17  -1     78.36    145.80     54.92 <
   8  17   0     43.55    148.05     56.02 <
   8  17   1   1234.91   1295.41     71.49 o
   8  17   2   1429.98   1597.12     70.82 o
   8  17   3    560.81    718.93     56.71 o
   8  17   4   7079.20   7614.34    124.07 o
   8  17   5     36.12    105.43     61.66 <
   8  17   6   1534.48   1517.48     89.80 o
   8  17   7    504.96    569.76     85.13 o
   8  18 -12    228.53    340.96    108.71 o
   8  18 -11    665.50    684.16    109.88 o
   8  18 -10    294.56    446.39    101.91 o
   8  18  -9      2.55    -12.34     97.58 <
   8  18  -8      2.22    -77.39     94.20 <
   8  18  -7    287.34    183.94     95.40 <
   8  18  -6     79.24     31.40     91.98 <
   8  18  -5   1829.56   2187.06    131.98 o
   8  18  -4    196.12    360.02     72.72 o
   8  18  -3   1513.23   1641.98     93.63 o
   8  18  -2    115.77    155.90     71.76 <
   8  18  -1     66.86     62.81     71.78 <
   8  18   0   3635.01   3605.85    107.93 o
   8  18   1    298.61    434.05     55.83 o
   8  18   2   2794.96   2857.76     97.09 o
   8  18   3      1.97     98.70     56.05 <
   8  18   4    255.18    366.75     61.53 o
   8  18   5     96.50    122.25     70.65 <
   8  18   6     83.89    189.54     79.58 <
   8  19 -10     33.55    -14.58    105.43 <
   8  19  -9   1527.58   1547.77    122.18 o
   8  19  -8     29.10    -28.04     99.82 <
   8  19  -7    298.37    161.51     99.90 <
   8  19  -6     85.93     56.08     96.46 <
   8  19  -5    718.15    628.08    101.10 o
   8  19  -4     18.83     93.09     95.32 <
   8  19  -3   1249.87   1331.30     90.53 o
   8  19  -2   1166.49   1069.98     84.45 o
   8  19  -1    119.72    130.10     77.38 <
   8  19   0    499.44    377.97     65.26 o
   8  19   1    900.52    900.62     61.69 o
   8  19   2      5.49     80.75     58.30 <
   8  19   3    459.15    305.07     61.92 o
   8  19   4   1458.03   1359.34     81.21 o
   8  20  -8    376.28    272.54    106.63 <
   8  20  -7    216.77     85.24    104.35 <
   8  20  -6    257.60    142.44    106.60 <
   8  20  -5    493.48    390.31    104.42 o
   8  20  -4      4.36    -35.89    100.94 <
   8  20  -3    132.71    151.41    100.93 <
   8  20  -2    801.86    849.03     83.99 o
   8  20  -1     14.40     41.50     68.41 <
   8  20   0    556.05    406.01     70.92 o
   8  20   1    122.33     56.08     69.56 <
   8  20   2    383.04    345.44     74.07 o
   9   0 -16   1321.33   2120.89    130.47 o
   9   0 -14     11.74    159.26     60.49 <
   9   0 -12   1840.77   2165.75    103.72 o
   9   0 -10   1038.41   1460.28     93.76 o
   9   0  -8  27313.20  26289.60    482.99 o
   9   0  -6   4194.96   4626.48    116.79 o
   9   0  -4   2347.20   2909.35     93.30 o
   9   0  -2   3783.04   3838.01     78.93 o
   9   0   0   2449.84   2434.93     67.44 o
   9   0   2   5460.21   5066.13    104.08 o
   9   0   4   3284.82   3731.46    104.80 o
   9   0   6   7175.80   6241.54    223.88 o
   9   0   8    114.11     96.46     87.49 <
   9   0  10   1162.25   1098.02     76.52 o
   9   0  12   3530.03   3558.74    142.25 o
   9   0  14    296.77    495.73     84.97 o
   9   1 -18    590.38   1764.23    135.95 o
   9   1 -17     64.29     66.17     51.59 <
   9   1 -16   7353.16   7431.52    139.09 o
   9   1 -15     70.68     72.90     47.10 <
   9   1 -14   4332.26   4682.56     87.21 o
   9   1 -13     78.20    100.94     34.75 <
   9   1 -12   3159.65   3305.27     67.69 o
   9   1 -11   1560.51   1470.38     70.05 o
   9   1 -10   8985.54   8944.52    135.31 o
   9   1  -9   2463.73   2618.87     71.43 o
   9   1  -8    327.88    499.10     53.46 o
   9   1  -7   2306.11   2132.11     68.79 o
   9   1  -6    274.85    191.79     33.79 o
   9   1  -5   2452.09   2580.73     67.13 o
   9   1  -4  12510.20  12791.50    144.99 o
   9   1  -3    447.03    497.98     28.94 o
   9   1  -2   5265.76   5399.24     66.74 o
   9   1  -1    743.36    751.45     29.11 o
   9   1   0      9.20    -31.40     22.42 <
   9   1   1   1479.82   1225.88     41.45 o
   9   1   2     83.53    144.68     24.59 o
   9   1   3     26.81    125.62     32.45 o
   9   1   4  11095.00  10780.50    180.11 o
   9   1   5    191.88    236.65     41.43 o
   9   1   6   1153.20   1650.95     72.47 o
   9   1   7   2793.13   2726.54    119.30 o
   9   1   8    886.00    921.93     70.54 o
   9   1   9    187.96    262.45     64.98 o
   9   1  10    961.29    845.66     51.01 o
   9   1  11    213.63    205.25     47.12 o
   9   1  12     30.13    208.61     49.21 o
   9   1  13    163.72    169.36     51.59 o
   9   1  14   3567.38   3494.81    125.04 o
   9   2 -19    322.27    266.93    117.80 <
   9   2 -18   7465.94   7654.72    187.52 o
   9   2 -17     18.51    -37.01     68.41 <
   9   2 -16    400.13    522.65     51.29 o
   9   2 -15     56.51    -10.09     47.11 <
   9   2 -14    342.89    439.66     41.24 o
   9   2 -13    452.32    463.21     39.22 o
   9   2 -12    213.41    192.91     31.44 o
   9   2 -11   1719.05   1940.32     62.18 o
   9   2 -10     52.52    148.05     32.43 o
   9   2  -9     11.16      4.49     35.89 <
   9   2  -8   7646.93   7741.08    118.38 o
   9   2  -7   5053.42   5220.91     91.73 o
   9   2  -6   1637.43   1619.55     62.93 o
   9   2  -5   5114.83   4929.30     91.35 o
   9   2  -4    114.63    150.29     27.99 o
   9   2  -3    476.64    475.55     29.17 o
   9   2  -2      1.36    -25.80     22.43 <
   9   2  -1     43.75     28.04     23.56 <
   9   2   0   1151.54   1138.39     39.36 o
   9   2   1    865.14    892.77     37.96 o
   9   2   2   4528.49   4466.09     82.78 o
   9   2   3   4993.98   4605.17    104.62 o
   9   2   4     59.18    391.43     80.44 o
   9   2   5   1645.03   1732.83     74.61 o
   9   2   6   5244.64   5081.83    110.82 o
   9   2   7      4.73    125.62     43.68 <
   9   2   8    687.82    529.38     68.77 o
   9   2   9   2329.85   2353.05     96.30 o
   9   2  10    591.40    580.97     49.38 o
   9   2  11    978.12    896.14     53.10 o
   9   2  12   2654.34   2427.08     93.60 o
   9   2  13    165.39    160.38     62.81 <
   9   2  14    368.12    455.36     68.27 o
   9   3 -19    277.99    141.32     76.36 <
   9   3 -18    623.71    740.24     81.61 o
   9   3 -17     14.84    -19.07     70.66 <
   9   3 -16    126.42    139.07     69.53 <
   9   3 -15     15.43     10.09     40.38 <
   9   3 -14    180.21    149.17     39.29 o
   9   3 -13    165.24    125.62     38.17 o
   9   3 -12    201.18    182.82     32.55 o
   9   3 -11   1200.00   1200.08     49.35 o
   9   3 -10   4935.63   5192.87     86.91 o
   9   3  -9   4013.92   4259.72     77.29 o
   9   3  -8   3054.97   3218.91     68.67 o
   9   3  -7   9007.79   9043.22    128.32 o
   9   3  -6   3822.21   3750.53     74.99 o
   9   3  -5    569.62    661.73     43.39 o
   9   3  -4   7499.46   6706.99    116.59 o
   9   3  -3   1723.21   1506.27     56.59 o
   9   3  -2     73.52     93.09     24.66 o
   9   3  -1   4560.67   4384.22     71.41 o
   9   3   0   2100.96   1930.22     51.15 o
   9   3   1   2652.98   2631.20     67.52 o
   9   3   2   1334.80   1364.95     69.38 o
   9   3   3    344.01    398.16     42.49 o
   9   3   4   5505.56   5910.68    111.17 o
   9   3   5     32.49    131.22     41.44 o
   9   3   6     38.99    257.96     50.26 o
   9   3   7   3864.15   4016.34     98.19 o
   9   3   8    137.46     94.21     63.95 <
   9   3   9    180.82    176.09     53.84 o
   9   3  10   1123.93    942.12     52.53 o
   9   3  11    663.24    531.62     50.87 o
   9   3  12    240.92    329.74     51.45 o
   9   3  13    904.41    919.69     69.48 o
   9   3  14   2131.14   2148.93    117.68 o
   9   4 -20     15.32   -152.53     87.43 <
   9   4 -19    293.98    201.88     79.70 <
   9   4 -18    382.85    270.30     77.51 o
   9   4 -17     81.73     63.93     71.79 <
   9   4 -16   1621.59   1672.26    119.82 o
   9   4 -15      1.40     33.65     51.59 <
   9   4 -14    224.70    189.54     40.42 o
   9   4 -13   1307.00   1347.01     53.57 o
   9   4 -12   2601.74   2550.45     72.27 o
   9   4 -11    633.71    566.39     33.96 o
   9   4 -10   4365.76   4342.72     84.43 o
   9   4  -9     69.44    189.54     34.63 o
   9   4  -8   3645.35   3640.62     76.33 o
   9   4  -7   1482.11   1508.51     59.27 o
   9   4  -6   4244.90   4117.28     80.29 o
   9   4  -5  11857.00  11957.10    141.33 o
   9   4  -4   6325.99   6462.49     98.60 o
   9   4  -3   4740.46   4376.37     84.94 o
   9   4  -2   3401.12   3244.70     61.71 o
   9   4  -1    566.78    630.32     35.60 o
   9   4   0   1062.75    982.50     46.45 o
   9   4   1    124.93     28.04     48.26 <
   9   4   2    244.55    250.11     41.49 o
   9   4   3   3135.38   3572.20     85.16 o
   9   4   4   3239.95   3509.39     89.26 o
   9   4   5   1226.26   1231.48     66.15 o
   9   4   6   5655.33   5942.08    116.22 o
   9   4   7   1208.96   1102.50     59.98 o
   9   4   8    631.84    372.36     66.65 o
   9   4   9     40.80     12.34     52.72 <
   9   4  10     32.81     59.44     44.85 <
   9   4  11     54.02     72.90     47.10 <
   9   4  12    712.25    685.28     67.37 o
   9   4  13    401.68    369.00     66.22 o
   9   5 -20      4.20   -157.02     80.70 <
   9   5 -19    494.00    485.64     84.13 o
   9   5 -18    850.59    529.38     84.76 o
   9   5 -17     28.94     -5.61     74.02 <
   9   5 -16    284.19    312.92     60.53 o
   9   5 -15    287.99    213.10     56.16 o
   9   5 -14    534.03    490.13     56.18 o
   9   5 -13    100.37     77.39     39.27 <
   9   5 -12   1335.87   1565.71     65.92 o
   9   5 -11   1094.93   1040.82     45.20 o
   9   5 -10   3370.05   3353.50     77.58 o
   9   5  -9   9218.82   9027.52    135.80 o
   9   5  -8   7224.15   7685.00    109.62 o
   9   5  -7   3420.16   3467.90     75.69 o
   9   5  -6   3068.32   3129.18     71.07 o
   9   5  -5     38.01     48.23     29.16 <
   9   5  -4   1607.03   1633.01     53.63 o
   9   5  -3     46.78     24.67     29.17 <
   9   5  -2     51.62     11.22     34.78 <
   9   5  -1   1787.40   1665.53     69.22 o
   9   5   0   2169.29   1759.74     95.29 o
   9   5   1   4014.72   4236.17    119.08 o
   9   5   2   7175.31   7370.96    163.68 o
   9   5   3  10820.70  10708.80    219.05 o
   9   5   4   2068.54   2405.77    105.74 o
   9   5   5    239.06    255.72     58.30 o
   9   5   6   3450.38   3687.72    126.06 o
   9   5   7    878.73    831.08     52.92 o
   9   5   8    797.95    622.47     71.11 o
   9   5   9    509.49    460.96     47.24 o
   9   5  10    597.63    622.47     50.39 o
   9   5  11    135.02    117.76     59.45 <
   9   5  12   1629.58   1565.71     77.74 o
   9   5  13    273.91    316.28     67.24 o
   9   6 -20      8.48    -77.39     82.98 <
   9   6 -19   1224.95   1010.53     94.87 o
   9   6 -18     97.89    -23.55     79.64 <
   9   6 -17   1793.74   1793.39    131.23 o
   9   6 -16    880.10    820.99     67.49 o
   9   6 -15     26.51     32.53     57.20 <
   9   6 -14    244.80    232.16     57.21 o
   9   6 -13    395.29    374.60     56.12 o
   9   6 -12   1478.65   1475.99     68.43 o
   9   6 -11    177.73    132.35     39.30 o
   9   6 -10   4108.91   3897.46     85.65 o
   9   6  -9     53.04    111.04     36.97 <
   9   6  -8   1552.74   1266.25     53.57 o
   9   6  -7   1303.13   1353.74     67.03 o
   9   6  -6   1374.34   1412.06     65.96 o
   9   6  -5   2591.11   2406.89     63.62 o
   9   6  -4   4904.79   4711.72     84.82 o
   9   6  -3   1068.97    915.20     44.64 o
   9   6  -2    653.40    574.24     30.70 o
   9   6  -1   4113.80   3979.33    117.87 o
   9   6   0    118.33     87.48     50.49 <
   9   6   1  10835.40  10596.60    217.37 o
   9   6   2    708.68    775.01     59.22 o
   9   6   3    145.35    401.52     73.73 o
   9   6   4   4139.88   3975.97    127.01 o
   9   6   5   2256.74   2289.12    110.86 o
   9   6   6    144.73    235.53     61.61 o
   9   6   7  10722.00  11124.90    230.46 o
   9   6   8    609.72    602.28     71.80 o
   9   6   9   2376.00   2436.05     85.91 o
   9   6  10   2851.08   2800.56     93.50 o
   9   6  11   1531.12   1481.59     74.29 o
   9   6  12     11.80     78.51     63.91 <
   9   6  13    131.44    141.32     66.17 <
   9   7 -20     75.38    -28.04    117.77 <
   9   7 -19      6.82    -66.17     85.23 <
   9   7 -18    626.43    353.30     86.73 o
   9   7 -17    430.53    573.12     87.25 o
   9   7 -16      4.05    -37.01     62.80 <
   9   7 -15   3944.98   4008.49    118.32 o
   9   7 -14     44.69    -34.77     56.08 <
   9   7 -13    491.48    425.08     58.46 o
   9   7 -12    256.18    279.27     54.93 o
   9   7 -11   2063.85   2185.94     71.94 o
   9   7 -10    546.45    475.55     42.84 o
   9   7  -9   1788.63   1726.10     73.30 o
   9   7  -8   1046.84   1032.97     59.51 o
   9   7  -7    214.32    236.65     39.22 o
   9   7  -6     50.04     96.46     38.11 <
   9   7  -5   1340.31   1325.70     57.29 o
   9   7  -4   4032.60   3823.43     80.15 o
   9   7  -3   1020.77    928.66     43.17 o
   9   7  -2    646.74    538.35     36.35 o
   9   7  -1    336.44    265.81     39.39 o
   9   7   0   1809.73   1778.81     95.49 o
   9   7   1     10.50    -52.71     50.46 <
   9   7   2     38.90     45.98     52.71 <
   9   7   3   8479.93   8605.81    185.76 o
   9   7   4    102.08    229.92     58.21 o
   9   7   5   6511.46   6806.81    166.21 o
   9   7   6   4977.03   5107.63    145.72 o
   9   7   7    406.92    558.54     87.25 o
   9   7   8    380.03    340.96     56.14 o
   9   7   9    168.41    224.31     47.04 o
   9   7  10     18.01    109.91     59.41 <
   9   7  11    641.37    777.25     66.90 o
   9   7  12   3631.80   3817.83    129.80 o
   9   7  13   1189.57   1301.02     78.03 o
   9   8 -19   6200.49   6222.47    191.60 o
   9   8 -18    414.87    253.48     88.75 <
   9   8 -17   6388.49   6446.79    164.26 o
   9   8 -16    407.40    224.31     67.50 o
   9   8 -15    146.05    252.35     63.83 o
   9   8 -14     11.36     -7.85     59.44 <
   9   8 -13     38.95     23.55     58.32 <
   9   8 -12    506.72    374.60     59.69 o
   9   8 -11    729.28    657.24     59.66 o
   9   8 -10    105.46     -7.85     41.52 <
   9   8  -9   1193.65   1209.05     61.61 o
   9   8  -8    903.68    777.25     46.58 o
   9   8  -7   9743.13   9865.33    160.65 o
   9   8  -6     34.33     54.96     40.37 <
   9   8  -5   1298.74   1372.80     72.54 o
   9   8  -4    187.22    170.48     41.52 o
   9   8  -3    213.20    176.09     33.70 o
   9   8  -2   2172.52   1971.72     65.61 o
   9   8  -1   1355.01   1312.24     61.93 o
   9   8   0    153.30     90.85     51.63 <
   9   8   1   8334.15   8165.03    180.40 o
   9   8   2      5.81     42.62     53.83 <
   9   8   3    332.88    366.75     59.39 o
   9   8   4    827.67    640.42     65.59 o
   9   8   5     67.99     77.39     61.68 <
   9   8   6     19.83    141.32     63.88 <
   9   8   7   5611.00   5751.41    162.44 o
   9   8   8    597.04    417.22     59.83 o
   9   8   9    682.70    668.46     63.97 o
   9   8  10   1559.89   1779.93     98.81 o
   9   8  11   3052.79   3212.18    123.41 o
   9   8  12      5.53     43.74     66.17 <
   9   9 -19    109.99    423.95     93.93 o
   9   9 -18    274.32    251.23     90.86 <
   9   9 -17   1440.54   1612.82     88.93 o
   9   9 -16     53.46    107.67     68.40 <
   9   9 -15   5905.26   5690.85    145.84 o
   9   9 -14     66.89     40.38     63.93 <
   9   9 -13   1641.39   1686.84     85.00 o
   9   9 -12    264.86    284.88     60.54 o
   9   9 -11   5658.64   5601.12    155.33 o
   9   9 -10     10.22    -42.62     60.56 <
   9   9  -9    558.10    539.47     47.16 o
   9   9  -8    347.82    389.18     45.89 o
   9   9  -7    238.44    389.18     44.56 o
   9   9  -6    355.67    363.39     44.85 o
   9   9  -5   7365.30   7347.41    133.73 o
   9   9  -4    327.52    259.08     34.92 o
   9   9  -3     14.48     15.70     34.77 <
   9   9  -2   5378.24   5026.88     97.07 o
   9   9  -1    151.23     74.02     37.07 <
   9   9   0     44.68     67.29     38.12 <
   9   9   1    454.85    449.75     57.21 o
   9   9   2    338.95    273.66     57.29 o
   9   9   3   3391.49   3722.49    124.20 o
   9   9   4   1021.91    974.65     69.72 o
   9   9   5   4165.77   3811.10    136.22 o
   9   9   6    253.96    206.37     66.22 o
   9   9   7     32.37     80.75     68.40 <
   9   9   8      3.42    -13.46     57.20 <
   9   9   9    189.76    179.45     60.57 <
   9   9  10     17.70    -33.65     61.68 <
   9   9  11     49.49    127.86     66.14 <
   9   9  12    209.78    173.84     87.50 <
   9  10 -18    278.88    291.61     95.32 o
   9  10 -17   3682.24   3614.82    136.19 o
   9  10 -16    495.88    467.70     75.19 o
   9  10 -15     32.05    117.76     69.51 <
   9  10 -14     49.08     53.84     67.29 <
   9  10 -13      0.36      6.73     74.02 <
   9  10 -12   1041.58    966.79     83.23 o
   9  10 -11    220.71    381.33     71.58 o
   9  10 -10    213.36    224.31     68.41 o
   9  10  -9    962.34    893.89     74.25 o
   9  10  -8    271.60    354.42     46.95 o
   9  10  -7  11357.90  11281.90    185.18 o
   9  10  -6   2725.63   2787.10     88.09 o
   9  10  -5     30.01     67.29     34.75 <
   9  10  -4   3356.11   3318.73     76.70 o
   9  10  -3    635.87    668.46     40.23 o
   9  10  -2   1930.02   1949.29     68.27 o
   9  10  -1   1610.65   1473.74     68.11 o
   9  10   0     44.06     70.66     40.37 <
   9  10   1   6294.28   6308.83    110.82 o
   9  10   2   1281.15   1392.99    100.54 o
   9  10   3     51.19     67.29     59.44 <
   9  10   4   1304.41   1333.55     76.13 o
   9  10   5     91.87     99.82     65.05 <
   9  10   6     60.81    104.31     67.28 <
   9  10   7   2365.31   2286.88    107.00 o
   9  10   8    203.56    190.67     60.58 o
   9  10   9     25.55     22.43     61.69 <
   9  10  10     89.46    -34.77     63.93 <
   9  10  11   1558.62   1499.54     82.17 o
   9  11 -18     78.95      1.12     95.34 <
   9  11 -17    289.71    253.48     80.78 o
   9  11 -16    286.84    272.54     77.40 o
   9  11 -15   1001.70   1067.73     81.65 o
   9  11 -14    165.20    140.20     70.67 <
   9  11 -13     36.57    -26.92     77.39 <
   9  11 -12    872.92    930.90     85.07 o
   9  11 -11   3225.18   2920.57    138.61 o
   9  11 -10   2250.10   2355.30    126.22 o
   9  11  -9   2388.83   2285.76    123.89 o
   9  11  -8   5566.46   5577.57    116.50 o
   9  11  -7    482.45    631.44     51.14 o
   9  11  -6    680.32    743.60     43.46 o
   9  11  -5   1762.55   1736.19     67.48 o
   9  11  -4     35.51     53.84     38.13 <
   9  11  -3    364.89    284.88     40.54 o
   9  11  -2   3267.12   3251.43     82.04 o
   9  11  -1    371.99    428.44     43.60 o
   9  11   0   1441.85   1562.35     73.36 o
   9  11   1     17.12     61.69     43.73 <
   9  11   2   3180.02   3143.76    100.12 o
   9  11   3   3295.81   3068.62    123.80 o
   9  11   4    326.35    366.75     66.12 o
   9  11   5    350.44    306.19     68.47 o
   9  11   6    375.04    377.97     72.90 o
   9  11   7    264.10    222.07     60.61 o
   9  11   8   1274.35   1307.75     73.87 o
   9  11   9     12.19     79.63     63.91 <
   9  11  10    275.46    246.74     68.44 o
   9  11  11    392.86    418.35     95.30 o
   9  12 -17     11.20    -26.92     81.87 <
   9  12 -16    123.11     78.51     79.65 <
   9  12 -15    245.41    216.46     78.53 <
   9  12 -14    810.70    769.40     94.30 o
   9  12 -13    677.59    679.67     90.84 o
   9  12 -12    173.36    172.72     80.75 <
   9  12 -11    913.72    881.55     85.33 o
   9  12 -10    149.20    141.32     76.27 <
   9  12  -9    158.17    259.08     75.06 o
   9  12  -8    799.12    868.09     79.44 o
   9  12  -7   4738.76   5006.69    111.29 o
   9  12  -6   5328.59   5569.72     96.22 o
   9  12  -5   1585.42   1819.19     69.11 o
   9  12  -4   2834.09   3028.24     77.68 o
   9  12  -3    969.72   1016.14     55.86 o
   9  12  -2   1382.34   1333.55     61.97 o
   9  12  -1     78.03     58.32     43.75 <
   9  12   0      5.62     -4.49     43.74 <
   9  12   1    129.53    128.98     47.11 <
   9  12   2    800.53    794.07     53.86 o
   9  12   3    527.50    612.38     59.22 o
   9  12   4   2275.90   2144.44    101.70 o
   9  12   5    464.60    305.07     69.76 o
   9  12   6    603.14    564.15     62.90 o
   9  12   7   1031.72   1011.66     69.62 o
   9  12   8    160.04     72.90     63.97 <
   9  12   9    712.04    621.35     70.88 o
   9  12  10    131.17    161.51     90.83 <
   9  13 -16   1132.99   1058.76     92.20 o
   9  13 -15     40.56     33.65     95.33 <
   9  13 -14     29.78     45.98     91.97 <
   9  13 -13   2471.82   2734.39    151.31 o
   9  13 -12    474.78    315.16     86.54 o
   9  13 -11     94.16    133.47     82.98 <
   9  13 -10    801.45    791.83     86.38 o
   9  13  -9   2356.84   2102.94    135.68 o
   9  13  -8   2329.92   2570.64    134.53 o
   9  13  -7   2409.52   2217.34    131.00 o
   9  13  -6    419.68    365.63     53.94 o
   9  13  -5      3.67    -33.65     41.49 <
   9  13  -4    461.79    444.14     46.03 o
   9  13  -3    340.18    330.86     44.88 o
   9  13  -2   1411.41   1578.05     69.69 o
   9  13  -1    891.39    770.52     52.10 o
   9  13   0   1992.98   1838.25     81.71 o
   9  13   1    706.14    670.70     52.84 o
   9  13   2   1869.47   1982.94     86.81 o
   9  13   3   3136.77   3074.22    110.38 o
   9  13   4    687.95    741.36     66.02 o
   9  13   5     12.47    -19.07     61.69 <
   9  13   6    213.84    242.26     62.78 o
   9  13   7    467.38    450.87     66.20 o
   9  13   8    662.53    586.58     69.72 o
   9  13   9    357.40    419.47     91.90 o
   9  14 -15    525.42    497.98    104.34 o
   9  14 -14    908.83    954.46    106.44 o
   9  14 -13   1040.28   1235.97    103.72 o
   9  14 -12    224.82    325.26     90.76 o
   9  14 -11   2863.12   2734.39    152.04 o
   9  14 -10     53.38    103.18     81.86 <
   9  14  -9   1937.01   1816.94    118.27 o
   9  14  -8    152.97    206.37     79.60 <
   9  14  -7   1468.44   1437.85     93.22 o
   9  14  -6   1009.27   1072.22     86.16 o
   9  14  -5   1529.43   1441.22     64.47 o
   9  14  -4   1007.82    964.55     56.28 o
   9  14  -3   1040.25   1029.60     57.25 o
   9  14  -2   1611.40   1462.53     68.18 o
   9  14  -1    279.31    105.43     49.50 <
   9  14   0    867.45    834.45     55.09 o
   9  14   1    715.61    815.38     56.84 o
   9  14   2    289.52    351.05     54.86 o
   9  14   3   1978.95   2004.25    100.81 o
   9  14   4    314.81    229.92     64.02 o
   9  14   5   1242.94   1274.10     66.01 o
   9  14   6   1344.77   1298.78     69.77 o
   9  14   7    758.45    585.46     66.62 o
   9  14   8   1718.39   1971.72    132.51 o
   9  14   9   1606.07   1373.92    112.96 o
   9  15 -14    589.86    548.45    105.49 o
   9  15 -13   4628.95   4738.63    185.44 o
   9  15 -12    118.90    158.14     94.20 <
   9  15 -11    221.95    125.62     90.89 <
   9  15 -10    713.72    603.41     93.29 o
   9  15  -9   1142.95   1068.86     97.80 o
   9  15  -8   1263.54   1076.71     95.93 o
   9  15  -7   2297.75   2273.42    141.42 o
   9  15  -6    226.25    112.16     80.81 <
   9  15  -5    133.06    107.67     79.64 <
   9  15  -4      4.26    -47.11     57.19 <
   9  15  -3     65.58     21.31     49.36 <
   9  15  -2    199.21    180.57     50.49 o
   9  15  -1    335.70    260.20     52.82 o
   9  15   0     37.54     39.26     52.71 <
   9  15   1    463.98    334.23     56.31 o
   9  15   2   2368.26   2439.42     97.11 o
   9  15   3    733.84    841.18     63.57 o
   9  15   4   4705.36   5015.66    115.42 o
   9  15   5    184.24     66.17     59.50 <
   9  15   6   1429.96   1379.53     73.16 o
   9  15   7   2263.21   2319.41    123.09 o
   9  15   8      8.80     65.05     81.87 <
   9  16 -13      1.34     -6.73    100.94 <
   9  16 -12     44.79     -4.49     96.46 <
   9  16 -11     20.70    -24.67     94.21 <
   9  16 -10     25.19     43.74     93.09 <
   9  16  -9    643.53    625.84     97.61 o
   9  16  -8   1758.42   1828.16    127.60 o
   9  16  -7    386.48    406.01     90.82 o
   9  16  -6    174.48    111.04     86.39 <
   9  16  -5     53.09     25.80     84.12 <
   9  16  -4     36.21    -86.36     82.98 <
   9  16  -3      6.35    -11.22     60.56 <
   9  16  -2    142.89     88.60     53.86 <
   9  16  -1    319.09    325.26     56.07 o
   9  16   0   2564.37   2699.62     96.59 o
   9  16   1   1171.62   1138.39     65.21 o
   9  16   2   1719.53   1372.80     69.31 o
   9  16   3    735.63    662.85     65.26 o
   9  16   4    106.83    148.05     57.17 <
   9  16   5     72.33     71.78     60.56 <
   9  16   6   1197.00   1237.09     88.46 o
   9  17 -12    262.35    185.06    103.23 <
   9  17 -11      8.58     24.67     99.82 <
   9  17 -10    199.12    136.83     98.72 <
   9  17  -9    601.91    524.90     99.93 o
   9  17  -8     39.54     48.23     94.21 <
   9  17  -7     99.35     48.23     90.86 <
   9  17  -6    513.79    539.47     94.17 o
   9  17  -5   1320.31   1517.48    105.83 o
   9  17  -4    262.93    386.94     91.84 o
   9  17  -3     37.91      0.00     85.24 <
   9  17  -2     12.42    -23.55     87.48 <
   9  17  -1    336.07    274.79     66.25 o
   9  17   0    330.13    343.20     60.55 o
   9  17   1    604.10    826.60     65.49 o
   9  17   2    785.54    893.89     66.92 o
   9  17   3     11.75     41.50     56.07 <
   9  17   4   2858.04   3014.78    107.65 o
   9  17   5      0.31    106.55     76.24 <
   9  18 -10    297.90    251.23    106.58 <
   9  18  -9     78.66     57.20     99.82 <
   9  18  -8   1901.19   1910.03    141.29 o
   9  18  -7     43.13     94.21     95.32 <
   9  18  -6    488.54    689.77    100.61 o
   9  18  -5   1749.39   1842.74    133.13 o
   9  18  -4     34.53     52.71     93.09 <
   9  18  -3   1070.22   1093.53    102.00 o
   9  18  -2    864.04    887.16    100.89 o
   9  18  -1    764.31    743.60     98.74 o
   9  18   0    746.79    660.60     77.59 o
   9  18   1    347.01    367.88     72.87 o
   9  18   2   1140.18   1028.48     65.54 o
   9  18   3     30.67     53.84     58.32 <
   9  19  -8    314.57    439.66    105.30 o
   9  19  -7    283.39    298.34    104.29 <
   9  19  -6    622.59    569.76    104.39 o
   9  19  -5    578.78    625.84    104.23 o
   9  19  -4   1958.42   2168.00    142.74 o
   9  19  -3    440.92    465.45    102.03 o
   9  19  -2    139.45    264.69     97.50 <
   9  19  -1   2113.94   2182.58    137.67 o
   9  19   0    132.81    218.71     99.78 <
   9  19   1   1230.84   1114.84     86.77 o
  10   0 -16   3791.97   3666.41    167.85 o
  10   0 -12    574.06    495.73     67.46 o
  10   0 -10   2009.84   2576.25    110.05 o
  10   0  -8  13462.40  14506.40    264.78 o
  10   0  -6  16015.60  15574.10    301.18 o
  10   0  -4    931.84   1980.69    136.90 o
  10   0  -2   3768.14   3327.70     86.72 o
  10   0   0   6234.27   5940.96    114.13 o
  10   0   2    120.44     69.54     52.74 <
  10   0   4   1284.13   1102.50     75.89 o
  10   0   6   1074.08   1184.38    110.73 o
  10   0   8    321.02    448.63    104.17 o
  10   0  10    573.53    460.96     74.23 o
  10   0  12   1580.51   1306.63     90.86 o
  10   1 -18    778.57    764.91     96.48 o
  10   1 -17    124.08     45.98     74.04 <
  10   1 -16   1560.07   1686.84     90.23 o
  10   1 -15     32.02     22.43     52.72 <
  10   1 -14   7790.52   7891.37    146.61 o
  10   1 -13    384.21    259.08     47.32 o
  10   1 -12   1502.47   1435.61     65.45 o
  10   1 -11    140.48     87.48     42.65 <
  10   1 -10   7602.47   7660.33    124.67 o
  10   1  -9     92.82     38.13     40.40 <
  10   1  -8   1058.47   1670.02     67.19 o
  10   1  -7   3392.84   3559.86     81.09 o
  10   1  -6   1800.65   2387.82     68.03 o
  10   1  -5     71.78    191.79     38.01 o
  10   1  -4  25939.90  25679.50    294.39 o
  10   1  -3     48.74    153.65     30.17 o
  10   1  -2   1145.16   1227.00     42.00 o
  10   1  -1   1774.41   1521.97     50.42 o
  10   1   0    204.04    192.91     26.94 o
  10   1   1   3045.09   3271.62     56.10 o
  10   1   2     24.30    -24.67     35.89 <
  10   1   3    470.57    446.39     47.17 o
  10   1   4    308.88    392.55     49.18 o
  10   1   5     87.54    150.29     47.06 o
  10   1   6      1.78     22.43     63.93 <
  10   1   7   2552.83   2482.04    123.76 o
  10   1   8    688.43    671.82     75.19 o
  10   1   9   1005.88   1068.86     83.91 o
  10   1  10    248.38    210.85     50.51 o
  10   1  11    186.63    217.59     51.56 o
  10   1  12     27.49    104.31     53.81 <
  10   2 -18   3780.04   4000.64    151.01 o
  10   2 -17    167.79    246.74     77.33 o
  10   2 -16      8.50     13.46     52.71 <
  10   2 -15    305.46    196.27     52.84 o
  10   2 -14   1153.80   1353.74     78.76 o
  10   2 -13     10.23    -45.98     48.22 <
  10   2 -12    318.22    349.93     50.41 o
  10   2 -11     72.35    -39.26     45.98 <
  10   2 -10   1074.94   1121.57     59.21 o
  10   2  -9    204.04    172.72     41.53 o
  10   2  -8   9521.98   9239.50    144.04 o
  10   2  -7     56.20     67.29     39.25 <
  10   2  -6   9773.43  10292.70    140.66 o
  10   2  -5   5951.66   6357.06    102.42 o
  10   2  -4   1671.89   2023.31     53.99 o
  10   2  -3   3564.84   3490.33     68.32 o
  10   2  -2   1940.82   1867.41     48.99 o
  10   2  -1     54.01     86.36     25.77 o
  10   2   0    589.59    428.44     32.06 o
  10   2   1    580.35    598.92     38.06 o
  10   2   2    234.06    223.19     44.88 o
  10   2   3   3560.28   4037.65     95.93 o
  10   2   4   1363.14   1339.15     73.02 o
  10   2   5   3383.29   3083.20     95.79 o
  10   2   6   2552.28   2393.43     91.98 o
  10   2   7   1333.19   1890.97    119.02 o
  10   2   8    200.10    307.31     72.80 o
  10   2   9   1468.10   1520.85    108.60 o
  10   2  10    261.55    263.57     50.47 o
  10   2  11   1313.43   1145.12     60.34 o
  10   2  12   1131.56   1004.93     62.26 o
  10   3 -19   1367.72   1318.97     96.63 o
  10   3 -18   3663.87   3631.64    149.38 o
  10   3 -17   1966.00   2070.42    130.79 o
  10   3 -16   1406.66   1265.13     88.05 o
  10   3 -15   1295.07   1138.39     66.92 o
  10   3 -14    706.80    823.23     56.77 o
  10   3 -13   1630.71   1661.05     88.45 o
  10   3 -12     67.48      4.49     48.24 <
  10   3 -11     24.77    -54.96     45.97 <
  10   3 -10    421.10    347.69     38.32 o
  10   3  -9    926.94    874.83     44.02 o
  10   3  -8     34.57      4.49     44.87 <
  10   3  -7   1404.40   1280.83     64.61 o
  10   3  -6    883.06    946.60     58.05 o
  10   3  -5   1834.18   2033.41     78.31 o
  10   3  -4   4883.43   5151.37     86.77 o
  10   3  -3   2259.28   2236.41     66.38 o
  10   3  -2    228.35    270.30     29.06 o
  10   3  -1   2476.06   2231.92     58.70 o
  10   3   0     28.26     31.40     29.16 <
  10   3   1   5845.08   5554.02    100.90 o
  10   3   2   2071.39   1926.86     70.62 o
  10   3   3   2964.32   2849.91     89.59 o
  10   3   4   2312.84   2322.77     88.53 o
  10   3   5    141.39    241.14     48.11 o
  10   3   6    636.71    792.95     54.39 o
  10   3   7   6292.51   6736.15    172.75 o
  10   3   8    119.81    107.67     70.66 <
  10   3   9   2055.64   2100.70    104.07 o
  10   3  10    815.28    729.02     55.27 o
  10   3  11    250.38    305.07     52.63 o
  10   3  12    140.52    115.52     66.19 <
  10   4 -20   1088.71    941.00    152.79 o
  10   4 -19    709.22    698.74     89.75 o
  10   4 -18    212.46    400.40     83.92 o
  10   4 -17      1.27    125.62     78.47 <
  10   4 -16   4597.12   4667.98    159.84 o
  10   4 -15   2225.24   2557.18    130.70 o
  10   4 -14   2640.35   2469.70     96.53 o
  10   4 -13    257.20    316.28     52.63 o
  10   4 -12     11.40    -17.95     48.23 <
  10   4 -11     28.01     26.92     38.13 <
  10   4 -10    648.65    561.91     41.83 o
  10   4  -9     29.25     -6.73     37.01 <
  10   4  -8    215.30    113.28     37.12 o
  10   4  -7    573.13    465.45     49.64 o
  10   4  -6    211.50    141.32     46.05 o
  10   4  -5   1707.93   1532.07     60.69 o
  10   4  -4     44.66      5.61     34.77 <
  10   4  -3   1047.34   1008.29     45.10 o
  10   4  -2    757.62    690.89     36.24 o
  10   4  -1    172.99     91.97     30.37 o
  10   4   0    393.60    395.91     38.13 o
  10   4   1    350.16    311.80     47.18 o
  10   4   2      9.69     10.09     44.86 <
  10   4   3   2834.34   2735.51     92.76 o
  10   4   4   3151.01   3245.82     94.48 o
  10   4   5   4636.90   4965.19    111.78 o
  10   4   6   5590.83   5597.76    123.29 o
  10   4   7   3684.81   4244.02    145.06 o
  10   4   8    628.68    530.50     75.34 o
  10   4   9     32.79     78.51     58.31 <
  10   4  10    402.50    290.49     51.78 o
  10   4  11    713.07    513.68     67.75 o
  10   4  12     21.03    -63.93     65.04 <
  10   5 -19   2516.46   2480.91    145.97 o
  10   5 -18   5071.41   5005.57    171.00 o
  10   5 -17   2642.33   2588.58    142.70 o
  10   5 -16    577.83    656.12     83.96 o
  10   5 -15   1388.48   1369.44     89.80 o
  10   5 -14    499.59    569.76     80.63 o
  10   5 -13    203.92    145.80     52.76 <
  10   5 -12   4239.69   4015.22     91.33 o
  10   5 -11     27.29     -5.61     40.38 <
  10   5 -10     29.54    -24.67     38.13 <
  10   5  -9   1471.56   1491.69     60.43 o
  10   5  -8   1955.87   1787.78     69.61 o
  10   5  -7    161.97    222.07     39.17 o
  10   5  -6   1384.05   1276.35     54.53 o
  10   5  -5    226.93    209.73     32.56 o
  10   5  -4     76.22     77.39     35.89 <
  10   5  -3    675.94    661.73     43.80 o
  10   5  -2     14.98    -41.50     29.15 <
  10   5  -1     32.29     17.95     34.77 <
  10   5   0   1252.44   1193.35     63.11 o
  10   5   1    783.83    621.35     52.16 o
  10   5   2   3841.13   3539.68    101.62 o
  10   5   3   2411.26   2865.61     91.82 o
  10   5   4   1696.41   2101.82     87.32 o
  10   5   5   2658.30   2774.76     95.57 o
  10   5   6   2573.17   2636.81     97.12 o
  10   5   7   1235.41   1084.56     79.09 o
  10   5   8    631.23    603.41     78.57 o
  10   5   9    380.53    326.38     61.77 o
  10   5  10   1058.59    937.63     58.86 o
  10   5  11    836.10    797.44     71.90 o
  10   5  12    286.05    247.87     69.58 o
  10   6 -19    749.30    660.60     93.27 o
  10   6 -18     91.18    163.75     86.33 <
  10   6 -17    349.05    426.20     86.27 o
  10   6 -16   1669.76   1363.83     97.69 o
  10   6 -15   2306.97   2354.18    138.86 o
  10   6 -14   1372.86   1203.44     90.36 o
  10   6 -13    726.60    675.18     59.60 o
  10   6 -12      2.65     33.65     42.62 <
  10   6 -11   1327.34   1164.19     57.02 o
  10   6 -10   1443.75   1359.34     58.85 o
  10   6  -9    802.25    718.93     45.23 o
  10   6  -8     33.26     54.96     40.37 <
  10   6  -7   3408.59   3331.06     81.61 o
  10   6  -6    895.34    676.31     44.73 o
  10   6  -5     99.71     83.00     33.66 <
  10   6  -4   1449.52   1572.44     62.00 o
  10   6  -3      2.48    -16.82     40.38 <
  10   6  -2    450.19    377.97     41.68 o
  10   6  -1    824.71    640.42     61.13 o
  10   6   0    235.20     47.11     56.18 <
  10   6   1    467.24    428.44     61.76 o
  10   6   2    273.57    268.05     60.57 o
  10   6   3   1487.98   1333.55     91.47 o
  10   6   4   3529.20   3454.44    130.63 o
  10   6   5    663.53    775.01     72.60 o
  10   6   6   2522.92   2943.00     98.94 o
  10   6   7   1482.49   1321.21     84.82 o
  10   6   8    379.47    529.38     77.14 o
  10   6   9   1703.79   1620.67     74.52 o
  10   6  10   2875.96   2826.36    120.32 o
  10   6  11    773.61    986.98     74.45 o
  10   7 -19    127.83     98.70     90.86 <
  10   7 -18    778.78    569.76     95.71 o
  10   7 -17   3006.20   2938.51    156.24 o
  10   7 -16     78.35    -62.81     85.23 <
  10   7 -15   2557.33   2478.67    147.28 o
  10   7 -14     59.63     90.85     80.74 <
  10   7 -13   1553.42   1505.15     79.88 o
  10   7 -12   1571.20   1502.90     62.14 o
  10   7 -11    631.52    625.84     47.13 o
  10   7 -10    455.80    346.57     45.11 o
  10   7  -9    532.47    483.40     45.01 o
  10   7  -8    499.12    469.94     43.83 o
  10   7  -7   1636.22   1864.05     75.97 o
  10   7  -6    163.45    298.34     44.66 o
  10   7  -5   6233.51   6276.31    120.54 o
  10   7  -4   1219.54   1052.03     65.81 o
  10   7  -3   3155.13   3202.08     91.53 o
  10   7  -2      7.29    -24.67     39.25 <
  10   7  -1      8.19      1.12     41.50 <
  10   7   0    138.07     26.92     57.23 <
  10   7   1     21.99    -94.21     57.17 <
  10   7   2    908.91    696.49     66.83 o
  10   7   3    706.67    662.85     68.53 o
  10   7   4    615.89    582.09     69.61 o
  10   7   5   3186.71   3132.55    133.81 o
  10   7   6   2423.69   2599.80    132.57 o
  10   7   7    597.71    541.72     76.38 o
  10   7   8   2969.28   2883.56    145.14 o
  10   7   9     32.51     38.13     61.69 <
  10   7  10    400.18    633.69     69.04 o
  10   7  11    310.45    354.42     69.48 o
  10   8 -18    223.95    167.11     94.24 <
  10   8 -17   4536.54   4735.27    175.81 o
  10   8 -16     21.16    -94.21     86.34 <
  10   8 -15    208.25    280.39     87.43 o
  10   8 -14      3.58    -94.21     82.98 <
  10   8 -13     66.43    105.43     61.67 <
  10   8 -12    283.12    300.58     61.66 o
  10   8 -11   3977.42   4158.78     92.08 o
  10   8 -10    147.38    158.14     44.85 o
  10   8  -9   4896.44   4614.14    108.74 o
  10   8  -8    156.95    275.91     45.82 o
  10   8  -7  14578.70  14578.20    227.69 o
  10   8  -6    470.73    532.75     48.05 o
  10   8  -5    228.96    403.77     60.30 o
  10   8  -4    126.89    192.91     45.92 o
  10   8  -3   2157.79   2122.01     84.36 o
  10   8  -2      7.66      0.00     37.01 <
  10   8  -1   6356.71   5750.29    124.62 o
  10   8   0    332.10    177.21     58.48 o
  10   8   1    736.01    513.68     65.58 o
  10   8   2    846.56    737.99     68.74 o
  10   8   3    423.05    353.30     66.28 o
  10   8   4    781.52    845.66     74.96 o
  10   8   5    549.37    357.78     70.96 o
  10   8   6      1.86     20.19     70.66 <
  10   8   7    997.70   1202.32     85.64 o
  10   8   8     86.83     71.78     60.57 <
  10   8   9     35.21    -34.77     63.93 <
  10   8  10   2150.07   2227.44    120.75 o
  10   8  11    140.53     89.73     70.68 <
  10   9 -18     30.89     10.09     95.33 <
  10   9 -17    887.52    856.88    103.25 o
  10   9 -16     88.99     85.24     90.85 <
  10   9 -15   3739.22   3523.97    162.78 o
  10   9 -14      9.26    -63.93     79.62 <
  10   9 -13   2485.34   2538.11    112.96 o
  10   9 -12      0.97    -65.05     61.67 <
  10   9 -11   3585.55   3489.21    116.30 o
  10   9 -10    430.01    361.15     49.49 o
  10   9  -9   1490.33   1367.19     70.20 o
  10   9  -8    119.64     14.58     47.14 <
  10   9  -7    501.19    798.56     59.64 o
  10   9  -6      3.06    130.10     47.04 <
  10   9  -5  14460.40  14564.70    225.90 o
  10   9  -4    442.70    554.06     51.29 o
  10   9  -3   4805.71   4598.44     92.56 o
  10   9  -2    648.80    623.59     42.72 o
  10   9  -1     41.93    122.25     44.82 <
  10   9   0    397.45    375.73     49.39 o
  10   9   1    132.88     -5.61     59.47 <
  10   9   2    945.01    677.43     70.32 o
  10   9   3     13.25    -33.65     63.93 <
  10   9   4     26.31    -16.82     66.17 <
  10   9   5    404.64    301.70     71.91 o
  10   9   6      7.77      5.61     71.78 <
  10   9   7   1538.79   1747.41    112.45 o
  10   9   8     14.47    -78.51     61.67 <
  10   9   9     97.10     47.11     66.19 <
  10   9  10    194.72    252.35     69.49 o
  10  10 -17   1465.58   1302.14    110.45 o
  10  10 -16     76.02     28.04     94.22 <
  10  10 -15      4.98    -74.02     88.59 <
  10  10 -14     93.21     12.34     71.79 <
  10  10 -13     27.65    -24.67     67.29 <
  10  10 -12    150.61     42.62     66.21 <
  10  10 -11    689.29    736.87     78.39 o
  10  10 -10    405.36    312.92     71.90 o
  10  10  -9   1524.18   1447.95     72.20 o
  10  10  -8     36.90     66.17     48.22 <
  10  10  -7  12757.20  12844.20    206.05 o
  10  10  -6    320.22    440.78     52.47 o
  10  10  -5    933.35   1106.99     64.30 o
  10  10  -4   2993.46   3336.67     96.82 o
  10  10  -3     92.52    113.28     40.36 <
  10  10  -2    179.19    159.26     41.52 o
  10  10  -1   3745.79   3669.78     88.33 o
  10  10   0     31.01     41.50     47.10 <
  10  10   1      6.45    -51.59     50.46 <
  10  10   2    963.70    820.99     71.13 o
  10  10   3   1939.60   1865.17    121.44 o
  10  10   4   1359.70   1526.46    105.93 o
  10  10   5   1093.32    926.42     81.29 o
  10  10   6   2305.19   2188.18    133.99 o
  10  10   7    900.69   1145.12     88.95 o
  10  10   8     36.95     56.08     65.05 <
  10  10   9    111.47     47.11     68.43 <
  10  10  10     72.37    103.18     74.01 <
  10  11 -17    679.83    594.43    105.56 o
  10  11 -16    897.32    794.07    104.53 o
  10  11 -15   2154.52   1941.44    137.66 o
  10  11 -14     17.63   -216.46     72.78 <
  10  11 -13      5.83    -71.78     70.65 <
  10  11 -12      2.28    -48.23     76.26 <
  10  11 -11    696.82    629.20     80.90 o
  10  11 -10    450.21    482.27     77.34 o
  10  11  -9   1715.54   1899.94    122.64 o
  10  11  -8    980.56    984.74     62.79 o
  10  11  -7    145.02    232.16     51.50 o
  10  11  -6    780.05    814.26     58.20 o
  10  11  -5   3792.90   3664.17    106.63 o
  10  11  -4     43.39    183.94     52.62 o
  10  11  -3   3773.09   3938.96    108.34 o
  10  11  -2   2992.83   3234.61     82.82 o
  10  11  -1    472.27    447.51     47.17 o
  10  11   0   4625.58   4568.16    100.52 o
  10  11   1    865.44    903.99     60.41 o
  10  11   2   3201.63   3246.95    105.06 o
  10  11   3    169.50    305.07     69.40 o
  10  11   4      7.06     71.78     69.52 <
  10  11   5     32.34     95.33     72.88 <
  10  11   6    660.51    670.70     82.97 o
  10  11   7   1527.78   1509.63     78.60 o
  10  11   8   1385.59   1284.20     78.96 o
  10  11   9   1151.25    914.08     78.20 o
  10  12 -16    219.90    219.83    100.94 <
  10  12 -15   1951.47   1728.34    116.45 o
  10  12 -14     64.93      4.49     77.39 <
  10  12 -13     22.32     26.92     85.24 <
  10  12 -12    103.54    -15.70     81.88 <
  10  12 -11      0.83   -105.43     77.36 <
  10  12 -10     11.87   -107.67     76.24 <
  10  12  -9    350.50    297.22     78.57 o
  10  12  -8     36.42     43.74     72.90 <
  10  12  -7   3199.81   3262.65    102.66 o
  10  12  -6   3033.52   3108.99    102.58 o
  10  12  -5     68.40     76.27     53.83 <
  10  12  -4   2768.98   2460.73    100.81 o
  10  12  -3    178.52    157.02     54.97 <
  10  12  -2   1566.77   1419.91     77.02 o
  10  12  -1    259.39    365.63     48.03 o
  10  12   0     64.63    120.01     47.07 <
  10  12   1    749.06    735.75     59.49 o
  10  12   2   1248.56   1232.61     67.37 o
  10  12   3    823.34    752.57     65.28 o
  10  12   4   3979.19   4408.89    122.82 o
  10  12   5   1132.36   1240.46     88.21 o
  10  12   6   3906.10   4261.97    156.77 o
  10  12   7    427.83    360.02     69.64 o
  10  12   8    681.96    597.80     74.21 o
  10  13 -15     81.56    197.40    102.01 <
  10  13 -14    215.36    151.41     99.85 <
  10  13 -13   2412.44   1982.94    135.28 o
  10  13 -12     28.06    -15.70     87.48 <
  10  13 -11    675.97    629.20     90.94 o
  10  13 -10    201.21    179.45     83.01 <
  10  13  -9    183.62    235.53     82.96 <
  10  13  -8     20.11    -72.90     77.37 <
  10  13  -7    391.69    238.89     77.54 o
  10  13  -6      1.44     14.58     54.96 <
  10  13  -5      1.63    -34.77     54.95 <
  10  13  -4    606.48    538.35     60.73 o
  10  13  -3    159.09    136.83     57.22 <
  10  13  -2   1566.33   1449.07     80.21 o
  10  13  -1    165.92    128.98     58.35 <
  10  13   0   1795.15   1868.54     87.07 o
  10  13   1    564.18    551.81     54.99 o
  10  13   2   1679.34   1625.16     91.11 o
  10  13   3    723.49    486.76     66.71 o
  10  13   4    519.21    438.53     68.56 o
  10  13   5    375.93    347.69     70.70 o
  10  13   6    279.15    270.30     67.30 o
  10  13   7   2263.14   2183.70    122.63 o
  10  14 -14    109.39     51.59    100.95 <
  10  14 -13    105.81    251.23     97.50 <
  10  14 -12    578.89    586.58     97.56 o
  10  14 -11    150.64     69.54     90.87 <
  10  14 -10    852.35    986.98     97.23 o
  10  14  -9   2491.36   2556.06    148.88 o
  10  14  -8    641.64    759.30     89.47 o
  10  14  -7    392.96    363.39     84.15 o
  10  14  -6   1238.66   1189.99     93.26 o
  10  14  -5     96.27    108.79     58.32 <
  10  14  -4    205.18    224.31     60.55 o
  10  14  -3    582.02    506.95     62.98 o
  10  14  -2    196.27    120.01     61.73 <
  10  14  -1    133.56     47.11     60.59 <
  10  14   0      2.27    -52.71     60.56 <
  10  14   1   1813.77   1792.27     94.32 o
  10  14   2     72.66     52.71     60.57 <
  10  14   3    796.58    644.90     69.94 o
  10  14   4     92.26    -93.09     67.27 <
  10  14   5   1687.62   1500.66     72.86 o
  10  14   6   1049.38   1068.86     71.70 o
  10  14   7    955.25    824.35    143.77 o
  10  15 -13   1922.16   1849.47    143.81 o
  10  15 -12    318.60    383.58    100.88 o
  10  15 -11    254.15    206.37     97.61 <
  10  15 -10    307.97    308.43     94.21 o
  10  15  -9    395.96    391.43     91.97 o
  10  15  -8    144.74    354.42     89.55 o
  10  15  -7    528.84    477.79     89.80 o
  10  15  -6   1224.95   1025.12     95.94 o
  10  15  -5    218.70    165.99     84.15 <
  10  15  -4    751.08    842.30     70.38 o
  10  15  -3    265.84    314.04     62.75 o
  10  15  -2    146.75     85.24     61.71 <
  10  15  -1    253.18     99.82     64.03 <
  10  15   0     84.67    -31.40     63.93 <
  10  15   1    630.87    632.57     71.78 o
  10  15   2    262.56    177.21     76.33 <
  10  15   3    642.74    558.54     85.39 o
  10  15   4   1213.90   1197.84     83.06 o
  10  15   5    504.06    569.76     67.15 o
  10  16 -12    557.61    561.91    108.79 o
  10  16 -11    169.96    262.45    103.13 <
  10  16 -10    931.76    936.51    105.42 o
  10  16  -9   1304.35   1372.80    109.69 o
  10  16  -8   2113.54   1885.36    133.24 o
  10  16  -7    225.75    263.57     93.06 <
  10  16  -6    744.90    720.05     96.51 o
  10  16  -5      2.52    -15.70     87.48 <
  10  16  -4     47.11    -15.70     85.24 <
  10  16  -3     89.43     30.28     86.37 <
  10  16  -2   1043.45   1082.32     75.00 o
  10  16  -1    193.28    150.29     67.32 <
  10  16   0     12.87    -57.20     66.16 <
  10  16   1   1011.28    958.94     76.45 o
  10  16   2    157.97    140.20     71.79 <
  10  16   3     81.34     89.73     78.51 <
  10  16   4     43.27     33.65     67.30 <
  10  17 -10    702.79    919.69    110.59 o
  10  17  -9    129.19     29.16     98.72 <
  10  17  -8      2.44     56.08     97.57 <
  10  17  -7    130.87    240.02     96.39 <
  10  17  -6   1902.87   1903.30    137.95 o
  10  17  -5    232.69    402.64     95.17 o
  10  17  -4   2319.93   2496.62    159.67 o
  10  17  -3    117.58     42.62     91.98 <
  10  17  -2    247.89    269.18     91.95 <
  10  17  -1   1060.18   1139.52     78.21 o
  10  17   0    268.40    312.92     72.85 o
  10  17   1    281.17    266.93     74.04 o
  10  17   2    180.85     72.90     74.07 <
  10  18  -7    219.21    371.24    103.06 o
  10  18  -6   2333.33   2382.22    172.54 o
  10  18  -5     73.91     84.12     97.57 <
  10  18  -4     88.17     99.82     96.45 <
  10  18  -3    594.04    546.21    101.01 o
  10  18  -2   1950.64   1871.90    138.24 o
  10  18  -1    993.95   1260.65    110.28 o
  10  18   0    698.62    592.19    123.52 o
  11   0 -16    101.28      5.61     86.37 <
  11   0 -14    602.38    388.06     77.73 o
  11   0 -12   1848.62   1587.02    103.20 o
  11   0 -10    302.41    435.17     69.34 o
  11   0  -8   9174.53   9569.24    203.79 o
  11   0  -6   8987.52  10103.10    200.25 o
  11   0  -2   3229.66   3640.62    119.07 o
  11   0   0   4297.78   4173.36    131.17 o
  11   0   2   1231.19   1194.47     73.06 o
  11   0   4   2043.84   2062.57    164.81 o
  11   0   6     32.19    208.61    101.99 <
  11   0   8     81.38    338.71    113.12 <
  11   0  10    979.77    714.44     84.79 o
  11   1 -17    118.68     35.89     88.62 <
  11   1 -16     85.54     -8.97     58.33 <
  11   1 -15     58.96    -49.35     57.19 <
  11   1 -14    149.88    222.07     57.13 o
  11   1 -13    614.14    712.20     54.63 o
  11   1 -12      4.26    -29.16     48.22 <
  11   1 -11    162.43    111.04     48.26 <
  11   1 -10   2548.31   2589.71     84.91 o
  11   1  -9    740.71    757.06     50.41 o
  11   1  -8    181.55    247.87     44.77 o
  11   1  -7     22.89     71.78     42.60 <
  11   1  -6   1660.31   2295.85     73.87 o
  11   1  -5    268.88    450.87     44.44 o
  11   1  -4  22364.10  23523.80    278.19 o
  11   1  -3    101.57    235.53     41.33 o
  11   1  -2   1747.05   1939.19     73.86 o
  11   1  -1      0.62     37.01     40.37 <
  11   1   0    572.79    626.96     44.67 o
  11   1   1   1627.94   1456.92     76.06 o
  11   1   2    157.21    128.98     50.49 <
  11   1   3    756.97    772.76     57.14 o
  11   1   4    518.91    410.49     55.19 o
  11   1   5     53.11    113.28     69.52 <
  11   1   6   2347.74   2134.35    133.29 o
  11   1   7    358.99    465.45     78.35 o
  11   1   8   3909.78   3585.66    153.51 o
  11   1   9    687.15    653.88     86.43 o
  11   1  10     20.76     93.09     54.93 <
  11   2 -18    137.82    286.00     86.25 o
  11   2 -17    188.06     54.96     81.92 <
  11   2 -16     43.46    -53.84     78.50 <
  11   2 -15   1081.61   1384.02     74.90 o
  11   2 -14   3687.93   3731.46    111.77 o
  11   2 -13   1050.38   1166.43     64.51 o
  11   2 -12    451.04    384.70     57.33 o
  11   2 -11     84.16    105.43     52.70 <
  11   2 -10    807.83    877.07     58.05 o
  11   2  -9    460.79    326.38     47.39 o
  11   2  -8   2480.48   2584.10     82.14 o
  11   2  -7    488.97    466.57     46.05 o
  11   2  -6   3064.79   3243.58     84.58 o
  11   2  -5     39.30     69.54     41.49 <
  11   2  -4    675.38   1140.64     81.51 o
  11   2  -3    870.77    881.55     47.05 o
  11   2  -2   3865.21   3751.65    102.07 o
  11   2  -1    626.87    631.44     51.58 o
  11   2   0   6084.39   6097.98    125.44 o
  11   2   1    428.11    508.07     51.39 o
  11   2   2    133.36    113.28     50.48 <
  11   2   3    401.47    361.15     52.79 o
  11   2   4    667.10    643.78     57.27 o
  11   2   5   3226.86   3117.97    109.63 o
  11   2   6     94.96    242.26     72.80 o
  11   2   7   3598.59   4014.10    153.12 o
  11   2   8    153.69    299.46     79.51 o
  11   2   9    120.89    389.18     82.74 o
  11   2  10   2479.23   2327.26     99.67 o
  11   3 -19   1048.30    934.27    154.97 o
  11   3 -18   6620.64   6300.98    194.62 o
  11   3 -17   1385.22   1400.84     98.64 o
  11   3 -16   1787.65   1924.61    121.69 o
  11   3 -15   2321.48   2372.12    102.88 o
  11   3 -14    361.98    686.40     83.52 o
  11   3 -13    797.57    864.73     62.57 o
  11   3 -12   2145.93   2461.85     98.96 o
  11   3 -11   4166.27   4202.52    111.79 o
  11   3 -10    322.85    165.99     52.89 o
  11   3  -9    946.80    841.18     58.74 o
  11   3  -8    590.26    630.32     55.96 o
  11   3  -7   1118.43    998.20     57.78 o
  11   3  -6   1886.15   1663.29     88.65 o
  11   3  -5    318.04    336.47     50.44 o
  11   3  -4   4021.31   3984.94    105.79 o
  11   3  -3     52.76     42.62     48.23 <
  11   3  -2     89.49     68.42     48.24 <
  11   3  -1     11.88      2.24     48.23 <
  11   3   0    313.30    288.24     50.51 o
  11   3   1   2150.97   2056.96     91.42 o
  11   3   2     19.02     80.75     50.45 <
  11   3   3    389.89    440.78     53.73 o
  11   3   4    363.20    323.01     55.02 o
  11   3   5    134.98    136.83     53.83 <
  11   3   6   1241.65   1133.91     84.52 o
  11   3   7   3315.13   3594.63    146.27 o
  11   3   8   1321.17   1352.61     92.97 o
  11   3   9   4935.25   5201.84    168.33 o
  11   3  10    403.88    536.11     58.02 o
  11   4 -19    676.70    649.39     97.63 o
  11   4 -18    249.12    639.29     91.39 o
  11   4 -17      3.73    229.92     86.25 <
  11   4 -16   1734.19   1698.06    122.39 o
  11   4 -15   3634.97   3758.38    153.98 o
  11   4 -14   8265.63   8326.54    161.80 o
  11   4 -13   3381.57   3596.88    109.20 o
  11   4 -12   1583.26   1693.57     93.69 o
  11   4 -11   1828.08   2171.36     94.48 o
  11   4 -10      5.36    -67.29     51.58 <
  11   4  -9    107.53     65.05     51.61 <
  11   4  -8     21.25   -120.01     49.29 <
  11   4  -7     10.87     -3.36     50.47 <
  11   4  -6     45.14     10.09     49.35 <
  11   4  -5     26.79     37.01     49.35 <
  11   4  -4   3354.75   3108.99    100.79 o
  11   4  -3    113.10     45.98     49.37 <
  11   4  -2    608.46    560.78     53.97 o
  11   4  -1     60.23     25.80     48.23 <
  11   4   0     67.58     26.92     50.48 <
  11   4   1    114.56     47.11     50.50 <
  11   4   2   1033.94    933.15     58.77 o
  11   4   3    663.94    665.09     57.20 o
  11   4   4   1485.12   1447.95     71.98 o
  11   4   5   1687.54   1689.08     86.35 o
  11   4   6   1044.24    965.67     82.13 o
  11   4   7   1910.85   2135.47    134.80 o
  11   4   8      5.59     13.46     78.51 <
  11   4   9    261.54    482.27     68.06 o
  11   4  10   1024.00    855.76     62.35 o
  11   5 -18   6095.78   6040.78    191.13 o
  11   5 -17   4213.46   4125.14    166.58 o
  11   5 -16   2791.11   2535.87    150.36 o
  11   5 -15   2826.74   3180.77    149.49 o
  11   5 -14     22.04    243.38     81.75 <
  11   5 -13    111.00     89.73     57.21 <
  11   5 -12   2790.92   2846.55    105.03 o
  11   5 -11    962.48    982.50     62.72 o
  11   5 -10    653.39    585.46     59.63 o
  11   5  -9    235.15    125.62     53.92 <
  11   5  -8    455.56    377.97     46.17 o
  11   5  -7   3166.09   2987.86    101.26 o
  11   5  -6    906.83    788.46     57.66 o
  11   5  -5   1717.89   1589.27     88.12 o
  11   5  -4    167.81    211.98     51.55 o
  11   5  -3    496.59    432.93     53.98 o
  11   5  -2   3336.60   3181.90    102.25 o
  11   5  -1    795.67    794.07     57.21 o
  11   5   0     77.67     25.80     51.60 <
  11   5   1    312.27    227.68     53.94 o
  11   5   2    706.73    780.61     59.19 o
  11   5   3      3.34      1.12     52.71 <
  11   5   4   2164.38   2162.39     97.59 o
  11   5   5    158.26    211.98     56.03 o
  11   5   6    627.28    648.27     79.59 o
  11   5   7   1928.01   1939.19    136.79 o
  11   5   8    605.44    496.86     84.30 o
  11   5   9    287.19    305.07     68.39 o
  11   5  10    692.42    743.60     73.89 o
  11   6 -18    206.90    372.36     96.31 o
  11   6 -17      1.16     44.86     89.72 <
  11   6 -16    710.16    633.69     93.23 o
  11   6 -15   4271.88   4435.81    165.96 o
  11   6 -14   3013.82   2760.18    149.34 o
  11   6 -13   1894.08   1982.94    137.62 o
  11   6 -12   1206.75   1354.86     73.32 o
  11   6 -11   1672.33   1805.73     95.80 o
  11   6 -10     97.90     34.77     54.97 <
  11   6  -9   1383.45   1324.57     66.49 o
  11   6  -8   1605.29   1695.81     70.09 o
  11   6  -7   4299.08   4506.47     93.88 o
  11   6  -6    348.55    263.57     45.01 o
  11   6  -5   1094.79   1341.40     79.72 o
  11   6  -4    703.10    786.22     58.03 o
  11   6  -3   9145.80   9590.55    164.95 o
  11   6  -2    295.32    296.10     53.83 o
  11   6  -1   4065.77   3919.89    111.31 o
  11   6   0    200.18    240.02     53.79 o
  11   6   1     24.87    -25.80     52.71 <
  11   6   2   1219.20   1031.84     63.67 o
  11   6   3    119.75     32.53     53.86 <
  11   6   4   1337.37   1392.99     74.87 o
  11   6   5    358.87    402.64     58.24 o
  11   6   6   2109.95   2174.72    135.44 o
  11   6   7      1.75    -17.95     76.27 <
  11   6   8   1518.59   1649.83    118.41 o
  11   6   9    518.58    550.69     71.72 o
  11   6  10   2504.12   2526.90    128.86 o
  11   7 -18    439.62    242.26     97.74 <
  11   7 -17   1225.28    872.58    104.08 o
  11   7 -16     83.51    -74.02     89.72 <
  11   7 -15    723.38    706.59     95.37 o
  11   7 -14      7.37      1.12     86.36 <
  11   7 -13    249.40    198.52     86.39 <
  11   7 -12   1577.91   1426.64     98.19 o
  11   7 -11     51.15    -50.47     56.07 <
  11   7 -10    165.49    102.06     57.24 <
  11   7  -9    147.54    155.90     48.22 o
  11   7  -8      7.87     22.43     44.86 <
  11   7  -7   2744.06   3186.38     83.28 o
  11   7  -6    989.51    986.98     51.61 o
  11   7  -5   9946.12  10232.10    148.54 o
  11   7  -4     13.17    205.25     53.70 o
  11   7  -3   8669.54   9283.24    197.88 o
  11   7  -2    310.68    390.31     64.93 o
  11   7  -1      5.24     41.50     61.68 <
  11   7   0    369.17    454.24     68.27 o
  11   7   1   1448.65   1314.48     80.24 o
  11   7   2    820.82    639.29     73.37 o
  11   7   3   1781.87   1871.90    124.14 o
  11   7   4   1594.95   1673.38     99.47 o
  11   7   5     70.49    117.76     59.42 <
  11   7   6     81.48    127.86     76.25 <
  11   7   7   2153.29   2000.88    119.59 o
  11   7   8   1074.68   1155.22     93.95 o
  11   7   9     11.54     75.15     68.40 <
  11   8 -17      0.80   -174.96     93.03 <
  11   8 -16     27.28   -118.89     91.94 <
  11   8 -15    745.11    712.20     98.76 o
  11   8 -14      1.09   -190.67     86.29 <
  11   8 -13      4.61    -23.55     86.36 <
  11   8 -12    434.96    379.09     87.55 o
  11   8 -11    491.10    182.82     60.95 o
  11   8 -10    217.30     49.35     57.28 <
  11   8  -9    985.86   1002.68     58.24 o
  11   8  -8     79.62    100.94     48.22 <
  11   8  -7   9175.11   9204.73    144.18 o
  11   8  -6    137.88    143.56     49.34 <
  11   8  -5   1040.31   1204.57     65.41 o
  11   8  -4     11.43     37.01     49.35 <
  11   8  -3   1471.96   2039.01    114.22 o
  11   8  -2    997.89   1082.32     73.70 o
  11   8  -1   8041.95   8720.21    192.96 o
  11   8   0     58.40     32.53     53.84 <
  11   8   1   2182.20   1912.28    121.20 o
  11   8   2    199.12    124.49     69.58 <
  11   8   3    165.56    136.83     71.80 <
  11   8   4    199.49    105.43     74.07 <
  11   8   5    784.12    715.56     84.28 o
  11   8   6    212.34    215.34     79.63 <
  11   8   7    117.54     96.46     81.88 <
  11   8   8    885.46    823.23     74.21 o
  11   8   9    368.04    281.51     71.88 o
  11   9 -17    334.26    164.87     99.92 <
  11   9 -16    811.96    677.43    104.55 o
  11   9 -15    135.55     15.70     93.11 <
  11   9 -14      1.61    -99.82     90.83 <
  11   9 -13    102.76     33.65     89.74 <
  11   9 -12      9.01    -50.47     87.48 <
  11   9 -11     39.57    -33.65     85.24 <
  11   9 -10   1049.31    952.21     60.98 o
  11   9  -9   1735.58   1311.12     68.61 o
  11   9  -8    156.55    128.98     51.61 <
  11   9  -7    268.86    428.44     53.54 o
  11   9  -6      0.04     -5.61     50.47 <
  11   9  -5   4161.77   4029.80    110.10 o
  11   9  -4     10.40    115.52     51.55 <
  11   9  -3  11652.80  11869.60    195.05 o
  11   9  -2    322.57    306.19     66.19 o
  11   9  -1    487.77    381.33     67.47 o
  11   9   0    961.33    791.83     74.54 o
  11   9   1     65.48    -91.97     57.17 <
  11   9   2      4.21    -47.11     68.41 <
  11   9   3    933.51    743.60     80.14 o
  11   9   4      5.10    -80.75     72.89 <
  11   9   5    218.50    109.91     79.68 <
  11   9   6     24.77     44.86     78.51 <
  11   9   7   2129.53   1657.68    119.69 o
  11   9   8    228.94    113.28     69.60 <
  11  10 -16    393.37    395.91    102.06 o
  11  10 -15   1431.68   1131.66    110.81 o
  11  10 -14    514.30    329.74     98.89 o
  11  10 -13    606.77    376.85     97.86 o
  11  10 -12   2122.17   2101.82    133.55 o
  11  10 -11    128.45     71.78     89.74 <
  11  10 -10     77.29     83.00     76.27 <
  11  10  -9    294.34    279.27     53.86 o
  11  10  -8    259.00    143.56     53.94 <
  11  10  -7   5611.25   5325.22    126.68 o
  11  10  -6    777.93    723.41     58.51 o
  11  10  -5    386.48    389.18     57.20 o
  11  10  -4    518.91    422.83     57.40 o
  11  10  -3    744.02    820.99     59.17 o
  11  10  -2    264.31    286.00     67.27 o
  11  10  -1   3571.22   3587.90    137.84 o
  11  10   0     58.41     61.69     67.29 <
  11  10   1    620.58    489.01     74.28 o
  11  10   2    260.19    165.99     71.85 <
  11  10   3   1330.17   1260.65     85.52 o
  11  10   4    801.83    658.36     83.32 o
  11  10   5   2636.00   2572.88    149.46 o
  11  10   6   1071.96   1091.29     94.15 o
  11  10   7     38.03    -33.65     82.99 <
  11  10   8    256.67    126.74     71.86 <
  11  11 -15    139.95    203.00    100.91 <
  11  11 -14     19.72    -42.62     98.69 <
  11  11 -13    837.93    712.20    102.31 o
  11  11 -12    262.65     -5.61     93.15 <
  11  11 -11    151.24    186.18    117.75 <
  11  11 -10    959.57    924.17     87.58 o
  11  11  -9    574.55    556.30     79.67 o
  11  11  -8    260.22    283.76     57.17 o
  11  11  -7    266.11    246.74     57.22 o
  11  11  -6      5.92     50.47     54.95 <
  11  11  -5    796.73    727.90     61.91 o
  11  11  -4    182.91    240.02     57.14 o
  11  11  -3   3925.89   3912.04    113.41 o
  11  11  -2    119.70    126.74     57.20 <
  11  11  -1    159.24    168.24     69.53 <
  11  11   0   1380.77   1536.55     85.64 o
  11  11   1    340.14    158.14     71.93 <
  11  11   2   1548.04   1379.53     88.22 o
  11  11   3    122.23     90.85     75.16 <
  11  11   4    656.38    588.82     82.01 o
  11  11   5     11.65     16.82     80.75 <
  11  11   6    302.32    273.66     87.51 o
  11  11   7   2247.13   2473.06    130.12 o
  11  12 -15   3932.64   3493.69    185.13 o
  11  12 -14   1188.59   1164.19    112.22 o
  11  12 -13    324.45    446.39    103.06 o
  11  12 -12    959.42    702.10    130.52 o
  11  12 -11    508.36    293.85    124.66 <
  11  12 -10     97.18     80.75     80.76 <
  11  12  -9    552.24    611.26     85.13 o
  11  12  -8     48.24     59.44     78.51 <
  11  12  -7   1347.68   1187.74     70.29 o
  11  12  -6     22.86     17.95     57.20 <
  11  12  -5      4.73    -22.43     56.08 <
  11  12  -4     36.44     47.11     58.32 <
  11  12  -3    231.54    292.73     60.49 o
  11  12  -2    260.75    174.96     59.52 <
  11  12  -1    591.41    431.80     63.14 o
  11  12   0      0.21     10.09     70.66 <
  11  12   1    642.03    427.32     76.64 o
  11  12   2    304.80    231.04     77.45 <
  11  12   3    178.75     51.59     77.43 <
  11  12   4   1346.81   1127.18     91.62 o
  11  12   5   2344.85   2456.24    150.94 o
  11  12   6   1708.51   1627.40    104.65 o
  11  13 -14    178.35    270.30    107.62 <
  11  13 -13    463.70    376.85    135.78 <
  11  13 -12    191.49     98.70    126.76 <
  11  13 -11   1711.65   1210.17    139.28 o
  11  13 -10    612.09    706.59     91.78 o
  11  13  -9    206.27    187.30     84.13 <
  11  13  -8    292.70    169.36     83.08 <
  11  13  -7    502.64    600.04     86.19 o
  11  13  -6   1694.94   1634.13     95.61 o
  11  13  -5    165.57    153.65     60.57 <
  11  13  -4    459.39    519.29     63.80 o
  11  13  -3    122.60     87.48     60.58 <
  11  13  -2    671.35    667.33     66.18 o
  11  13  -1   1720.03   1573.56     78.20 o
  11  13   0      4.30      8.97     71.78 <
  11  13   1     95.51     26.92     72.91 <
  11  13   2    282.11    162.63     77.47 <
  11  13   3     66.18    -47.11     77.38 <
  11  13   4     49.10     10.09     79.63 <
  11  13   5    670.64    641.54     89.78 o
  11  14 -12   1565.47   1256.16    152.15 o
  11  14 -11     90.84     -4.49    124.50 <
  11  14 -10   1492.41   1567.96    107.38 o
  11  14  -9   1581.44   1259.52    102.10 o
  11  14  -8    142.68    203.00     89.69 <
  11  14  -7      8.75     48.23     85.24 <
  11  14  -6    430.50    482.27     88.53 o
  11  14  -5   1439.49   1341.40     97.94 o
  11  14  -4    638.79    506.95     67.58 o
  11  14  -3    307.80    352.17     66.11 o
  11  14  -2   1109.34   1274.10     74.43 o
  11  14  -1     62.58     54.96     65.05 <
  11  14   0    631.54    524.90     78.71 o
  11  14   1   1474.66   1277.47     91.62 o
  11  14   2     68.35    -76.27     75.13 <
  11  14   3     48.22    -81.87     78.49 <
  11  14   4    126.16     76.27     83.01 <
  11  15 -11   1035.70    629.20    137.44 o
  11  15 -10      1.96    -39.26     94.21 <
  11  15  -9     44.50     -8.97     91.97 <
  11  15  -8    242.77    123.37     93.15 <
  11  15  -7      0.55     56.08     90.84 <
  11  15  -6   5152.08   5314.00    180.44 o
  11  15  -5    112.05    279.27     90.74 o
  11  15  -4   1911.30   2009.85    148.82 o
  11  15  -3    215.76    154.78     67.34 <
  11  15  -2    346.93    361.15     69.52 o
  11  15  -1   1751.17   1723.85     94.35 o
  11  15   0    720.29    576.49     73.23 o
  11  15   1    110.90     70.66     77.40 <
  11  15   2    367.77    346.57     83.02 o
  11  16  -9    185.23     74.02     98.73 <
  11  16  -8    800.14    819.87    104.26 o
  11  16  -7      8.82     58.32     96.45 <
  11  16  -6   1067.47   1032.97    104.40 o
  11  16  -5     13.83     16.82     91.97 <
  11  16  -4    488.38    602.28     97.40 o
  11  16  -3      1.66     48.23     91.96 <
  11  16  -2   3367.75   3296.30    144.00 o
  11  16  -1     34.32    115.52     70.63 <
  11  16   0   2184.91   2483.16    121.83 o
  11  17  -5     28.99    -95.33    121.11 <
  11  17  -4   3819.67   3423.03    234.89 o
  12   0 -16   1909.45   1666.65    161.09 o
  12   0 -14   4600.54   4907.99    161.32 o
  12   0 -12   1882.97   2229.68    130.86 o
  12   0 -10   1204.07    930.90     82.78 o
  12   0  -8     50.28    -16.82     69.54 <
  12   0  -6     14.59    -91.97     66.15 <
  12   0  -4    940.28    865.85     73.14 o
  12   0  -2    554.78    639.29     71.59 o
  12   0   0   3695.55   3963.63    134.79 o
  12   0   2    880.22    713.32    111.34 o
  12   0   4   1619.05   1662.17    134.45 o
  12   0   6     52.38     44.86    114.40 <
  12   0   8    361.89    579.85    125.38 o
  12   1 -17    288.10    123.37     98.78 <
  12   1 -16     77.23     34.77     62.82 <
  12   1 -15     10.61    -17.95     62.81 <
  12   1 -14   2091.03   2563.91    109.42 o
  12   1 -13      4.89     53.84     60.56 <
  12   1 -12   3711.34   3661.93    103.65 o
  12   1 -11   1467.18   1560.10     70.12 o
  12   1 -10    254.55    237.77     52.73 o
  12   1  -9    694.48    741.36     54.79 o
  12   1  -8    552.46    398.16     53.06 o
  12   1  -7   1433.40   1353.74     59.93 o
  12   1  -6     14.55      7.85     47.11 <
  12   1  -5   1613.07   1576.93     70.88 o
  12   1  -4   2896.40   2981.13     90.11 o
  12   1  -3   1138.12   1240.46     55.49 o
  12   1  -2    871.96    855.76     52.78 o
  12   1  -1   1594.88   1561.23     74.21 o
  12   1   0   1263.71   1483.84     83.13 o
  12   1   1      7.17     33.65     54.95 <
  12   1   2    146.94     59.44     57.24 <
  12   1   3    430.15    409.37     59.48 o
  12   1   4   1591.57   1631.88     92.90 o
  12   1   5    962.84    850.15     87.79 o
  12   1   6    829.88    711.08     86.64 o
  12   1   7    104.66    130.10     82.99 <
  12   1   8   3349.19   3458.92    163.14 o
  12   2 -18   1409.50   1212.42    104.95 o
  12   2 -17    181.74     58.32     89.76 <
  12   2 -16    252.39     60.56     88.68 <
  12   2 -15   1302.38   1141.76     73.60 o
  12   2 -14   3658.40   3600.24    118.24 o
  12   2 -13   1376.43   1520.85     80.05 o
  12   2 -12    504.57    577.61     62.64 o
  12   2 -11    496.40    501.34     61.68 o
  12   2 -10    160.17     96.46     57.24 <
  12   2  -9    481.57    413.86     59.58 o
  12   2  -8    300.78    228.80     57.28 o
  12   2  -7   1180.73   1279.71     74.71 o
  12   2  -6   1729.82   1848.35     94.73 o
  12   2  -5   1634.57   1767.59     95.82 o
  12   2  -4   2205.38   2439.42     99.47 o
  12   2  -3    680.84    669.58     58.36 o
  12   2  -2   1236.78   1510.76     82.88 o
  12   2  -1     40.65    197.40     54.85 o
  12   2   0   3407.22   3723.61    108.25 o
  12   2   1   1444.56   1381.77     75.46 o
  12   2   2     27.39     19.07     56.08 <
  12   2   3     73.85     49.35     57.21 <
  12   2   4   1321.77   1333.55     89.68 o
  12   2   5    448.66    429.56     81.90 o
  12   2   6     14.39     71.78     80.74 <
  12   2   7    936.66    828.84     92.24 o
  12   2   8    771.97    938.75     94.92 o
  12   3 -17    830.75    626.96     95.73 o
  12   3 -16    587.00    334.23     92.28 o
  12   3 -15     24.12    106.55     85.22 <
  12   3 -14     23.70    185.06     63.84 <
  12   3 -13    158.94    204.13     61.65 o
  12   3 -12   2199.32   2163.51    103.39 o
  12   3 -11   2678.28   2728.78    108.46 o
  12   3 -10    481.79    555.18     61.52 o
  12   3  -9    164.54     48.23     57.25 <
  12   3  -8    444.29    269.18     57.47 o
  12   3  -7   4343.41   4177.85    116.02 o
  12   3  -6   1820.19   1820.31     95.33 o
  12   3  -5    229.83    211.98     56.10 o
  12   3  -4   4367.76   4949.49    114.88 o
  12   3  -3    124.80    257.96     54.82 o
  12   3  -2     15.93    106.55     54.92 <
  12   3  -1   3102.13   3006.93    106.16 o
  12   3   0   3233.17   3298.54    106.01 o
  12   3   1     56.06    170.48     56.01 o
  12   3   2    346.64    370.12     59.41 o
  12   3   3    193.64    194.03     59.44 o
  12   3   4    561.90    439.66     79.83 o
  12   3   5    321.57    200.76     78.61 <
  12   3   6    506.56    607.89     87.31 o
  12   3   7    122.42    167.11     85.22 <
  12   3   8   3263.31   3217.79    162.87 o
  12   4 -17      3.60    -34.77     91.97 <
  12   4 -16     30.34     -6.73     90.85 <
  12   4 -15   2566.88   2768.04    156.09 o
  12   4 -14   6137.24   6082.28    146.42 o
  12   4 -13   2960.90   2978.89    112.03 o
  12   4 -12   1417.41   1427.76     79.58 o
  12   4 -11   1120.00   1039.70     68.75 o
  12   4 -10    622.93    576.49     62.92 o
  12   4  -9     20.84    -84.12     57.18 <
  12   4  -8   1020.72    824.35     63.55 o
  12   4  -7    368.96    428.44     59.33 o
  12   4  -6     64.40     52.71     56.08 <
  12   4  -5    396.03    343.20     58.41 o
  12   4  -4   9625.05  10200.70    173.03 o
  12   4  -3   7250.14   7737.71    147.11 o
  12   4  -2   1622.60   1561.23     86.66 o
  12   4  -1   1596.25   2069.30     96.22 o
  12   4   0   1356.58   1590.39     86.40 o
  12   4   1    402.36    411.62     59.43 o
  12   4   2   3544.64   3287.32    113.10 o
  12   4   3    724.99    748.09     63.86 o
  12   4   4    242.19    190.67     77.43 <
  12   4   5     96.37     15.70     78.52 <
  12   4   6     28.45   -127.86     78.47 <
  12   4   7    733.75    772.76     90.76 o
  12   4   8     34.65     50.47     85.24 <
  12   5 -17   1400.74   1290.93    109.15 o
  12   5 -16   2710.59   2607.65    159.72 o
  12   5 -15    499.47    561.91     96.36 o
  12   5 -14     88.78    233.29     89.65 <
  12   5 -13     82.56     89.73     62.81 <
  12   5 -12    545.34    444.14     65.25 o
  12   5 -11   2659.04   2397.92    109.27 o
  12   5 -10   1427.58   1391.87     79.80 o
  12   5  -9    473.99    438.53     62.88 o
  12   5  -8   2244.43   2309.31    103.93 o
  12   5  -7   3646.06   3686.60    112.93 o
  12   5  -6    714.49    626.96     63.05 o
  12   5  -5   2447.92   2155.66    102.67 o
  12   5  -4    435.76    523.77     59.25 o
  12   5  -3    663.43    995.95     62.69 o
  12   5  -2   1566.00   1510.76     87.74 o
  12   5  -1   1910.28   2146.69     99.64 o
  12   5   0   2493.39   2484.28    102.12 o
  12   5   1   2019.53   1982.94    100.01 o
  12   5   2    193.73    271.42     60.48 o
  12   5   3    676.19    561.91     63.10 o
  12   5   4    314.95    180.57     62.94 <
  12   5   5    489.78    296.10     80.98 o
  12   5   6    301.19    117.76     80.86 <
  12   5   7   1146.12    852.39     95.00 o
  12   5   8    805.74    836.69     97.51 o
  12   6 -17     99.67    112.16     97.57 <
  12   6 -16     21.07     -6.73     94.21 <
  12   6 -15   2244.64   2216.22    153.76 o
  12   6 -14   2614.72   2731.02    156.49 o
  12   6 -13    975.23    752.57     96.96 o
  12   6 -12     93.40     -3.36     62.82 <
  12   6 -11    315.94    316.28     63.93 o
  12   6 -10    280.01    211.98     62.88 o
  12   6  -9      3.40    -57.20     59.43 <
  12   6  -8   1050.91    918.57     66.68 o
  12   6  -7      2.04      5.61     58.32 <
  12   6  -6     67.68    -28.04     58.32 <
  12   6  -5    235.28    160.38     58.39 <
  12   6  -4   3110.12   3010.29    109.53 o
  12   6  -3   5860.54   6268.46    135.35 o
  12   6  -2     16.67     35.89     57.20 <
  12   6  -1   5375.07   5578.69    131.21 o
  12   6   0     57.74    124.49     58.29 <
  12   6   1   2125.98   2134.35    105.38 o
  12   6   2   3325.55   3254.80    114.94 o
  12   6   3     46.87     56.08     60.56 <
  12   6   4      2.89     -5.61     61.69 <
  12   6   5     19.40    -17.95     77.39 <
  12   6   6     57.07    -26.92     83.00 <
  12   6   7    113.08    140.20     86.35 <
  12   7 -16    143.39    -25.80     95.35 <
  12   7 -15     67.98    185.06     96.41 <
  12   7 -14    367.29    374.60     96.45 o
  12   7 -13    424.18    191.79     92.15 <
  12   7 -12    188.35     -3.36     88.64 <
  12   7 -11   1396.23   1232.61     80.33 o
  12   7 -10    506.71    389.18     65.26 o
  12   7  -9     65.56    -33.65     60.56 <
  12   7  -8     92.01      5.61     59.46 <
  12   7  -7    859.22    732.39     65.45 o
  12   7  -6     76.25    -24.67     59.45 <
  12   7  -5   3445.92   3295.17    114.46 o
  12   7  -4     53.84     74.02     59.44 <
  12   7  -3   2791.30   3008.05    109.50 o
  12   7  -2   1134.37   1084.56     67.51 o
  12   7  -1     78.70    227.68     60.45 o
  12   7   0   1285.88   1220.27     69.85 o
  12   7   1   1288.20   1080.07     71.56 o
  12   7   2    347.53    423.95     63.80 o
  12   7   3   1809.43   1662.17     97.15 o
  12   7   4   1295.47   1250.55     75.35 o
  12   7   5   1922.70   1738.43    100.70 o
  12   7   6    313.09    407.13     87.37 o
  12   7   7   2915.22   2982.26    161.18 o
  12   8 -16      2.59   -133.47     99.79 <
  12   8 -15   2983.27   2756.82    169.25 o
  12   8 -14    396.42    369.00     98.73 o
  12   8 -13     13.10    -41.50     91.97 <
  12   8 -12    600.90    389.18     94.49 o
  12   8 -11    379.97    255.72     90.96 <
  12   8 -10     25.82    -23.55     61.68 <
  12   8  -9     96.34    -39.26     61.69 <
  12   8  -8    371.83    319.65     64.00 o
  12   8  -7    780.84    703.22     67.52 o
  12   8  -6    240.15    223.19     62.82 o
  12   8  -5    259.02    134.59     61.78 <
  12   8  -4    268.66    218.71     61.74 o
  12   8  -3   1760.93   1731.70     87.64 o
  12   8  -2     86.14     35.89     60.58 <
  12   8  -1   2243.48   2063.69    108.61 o
  12   8   0    183.65    223.19     62.77 o
  12   8   1   2217.24   2039.01    108.59 o
  12   8   2    771.07    741.36     68.50 o
  12   8   3    200.22     49.35     63.99 <
  12   8   4      2.07    -34.77     63.93 <
  12   8   5    417.62    409.37     87.49 o
  12   8   6     71.89     16.82     85.25 <
  12   9 -15   1213.73    956.70    111.68 o
  12   9 -14      4.23     88.60     98.68 <
  12   9 -13   1917.45   1760.87    116.18 o
  12   9 -12     14.79    -23.55     93.09 <
  12   9 -11   2231.09   2173.60    154.99 o
  12   9 -10    880.55    809.77     98.86 o
  12   9  -9   1472.40   1408.69     83.29 o
  12   9  -8   1871.78   1911.16    108.61 o
  12   9  -7    168.95    211.98     65.02 o
  12   9  -6    127.53     28.04     62.83 <
  12   9  -5    485.64    336.47     71.99 o
  12   9  -4    161.90    117.76     70.68 <
  12   9  -3   2544.18   2386.70    132.00 o
  12   9  -2    192.85    140.20     71.81 <
  12   9  -1     32.93   -133.47     70.61 <
  12   9   0    166.04     57.20     72.94 <
  12   9   1     97.32    -66.17     74.02 <
  12   9   2    638.54    555.18     83.15 o
  12   9   3    660.35    455.36     83.34 o
  12   9   4     52.12   -131.22     80.71 <
  12   9   5    731.99    543.96     92.30 o
  12   9   6      0.83    -87.48     85.22 <
  12  10 -14    336.83    301.70    105.46 <
  12  10 -13     47.29    111.04     99.80 <
  12  10 -12   1575.88   1251.67    112.09 o
  12  10 -11    626.41    647.15    100.91 o
  12  10 -10     28.15     -2.24     93.09 <
  12  10  -9   1204.48   1119.33    103.44 o
  12  10  -8     16.98    -77.39     65.03 <
  12  10  -7    134.23     78.51     70.68 <
  12  10  -6   2186.71   2070.42    126.14 o
  12  10  -5     26.34    -49.35     57.19 <
  12  10  -4    429.18    214.22     72.01 <
  12  10  -3   1104.04    800.80     80.54 o
  12  10  -2    302.69    385.82     76.16 o
  12  10  -1    362.55    268.05     76.37 o
  12  10   0     90.62     -5.61     75.15 <
  12  10   1    364.68    229.92     78.64 <
  12  10   2     12.28    -21.31     76.27 <
  12  10   3     27.37    -59.44     80.74 <
  12  10   4     34.43   -178.33     81.80 <
  12  10   5   1228.60   1154.10     97.82 o
  12  11 -14    126.90     41.50    135.72 <
  12  11 -13    766.13    761.55    111.04 o
  12  11 -12    256.79    133.47    103.24 <
  12  11 -11   3327.77   2912.72    172.45 o
  12  11 -10   2434.55   2199.40    162.39 o
  12  11  -9    337.08     50.47    117.86 <
  12  11  -8    922.16    575.37    125.01 o
  12  11  -7    534.42    385.82     75.37 o
  12  11  -6     56.89     45.98     76.27 <
  12  11  -5     29.76    -33.65     58.32 <
  12  11  -4    179.27    121.13     60.60 <
  12  11  -3    231.87    220.95     74.03 <
  12  11  -2   1211.38   1098.02     84.53 o
  12  11  -1   1245.28   1140.64     85.62 o
  12  11   0    177.72    195.15     78.50 <
  12  11   1    109.48     88.60     78.52 <
  12  11   2     64.58   -116.64     78.48 <
  12  11   3      7.64    -99.82     80.73 <
  12  11   4    145.53      0.00     86.38 <
  12  12 -13   1054.17    772.76    148.49 o
  12  12 -12   1798.45   1677.87    122.70 o
  12  12 -11    127.00     86.36     99.83 <
  12  12 -10     34.90     69.54    127.86 <
  12  12  -9    145.62    -37.01    122.26 <
  12  12  -8    215.87     20.19    118.92 <
  12  12  -7      4.29     -7.85    117.76 <
  12  12  -6   3447.00   3401.72    133.78 o
  12  12  -5     11.26     -3.36     61.69 <
  12  12  -4   1307.31   1251.67     73.16 o
  12  12  -3   2127.08   1952.65    110.76 o
  12  12  -2    546.87    643.78     81.68 o
  12  12  -1    451.92    390.31     79.72 o
  12  12   0    297.73    207.49     79.70 <
  12  12   1     13.76    -42.62     78.51 <
  12  12   2    394.98    321.89     86.44 o
  12  12   3    522.12    218.71     85.54 <
  12  13 -11   1745.42   1301.02    152.54 o
  12  13 -10   1577.12   1031.84    144.79 o
  12  13  -9     25.93    -21.31    127.86 <
  12  13  -8    753.64    376.85    129.37 <
  12  13  -7   1358.86    795.19    134.57 o
  12  13  -6   1665.39   1760.87    114.01 o
  12  13  -5    562.78    450.87     68.63 o
  12  13  -4    122.71     61.69     63.95 <
  12  13  -3    298.47    380.21     67.18 o
  12  13  -2    113.06    157.02     78.49 <
  12  13  -1   1871.32   1851.71    138.02 o
  12  13   0   1435.02   1184.38     91.78 o
  12  13   1    357.99    257.96     83.09 o
  12  13   2    305.32    224.31     85.30 <
  12  14  -9     12.78   -142.44    127.83 <
  12  14  -8    188.66   -105.43    127.85 <
  12  14  -7     31.20    -50.47    127.86 <
  12  14  -6     86.35     74.02    116.65 <
  12  14  -5    332.64    261.33     92.03 <
  12  14  -4    316.85    243.38     70.73 o
  12  14  -3   1703.87   1397.48     81.16 o
  12  14  -2   3289.59   3040.58    126.15 o
  12  14  -1    269.72    499.10     83.81 o
  12  14   0   2189.18   2391.19    148.33 o
  12  15  -6   1264.74   1076.71    128.30 o
  12  15  -5     63.21     33.65     93.09 <
  12  15  -4   2199.51   2174.72    157.11 o
  12  15  -3     48.62    -21.31     89.73 <
  13   0 -16   4566.67   4057.84    210.24 o
  13   0 -14   3256.30   3908.67    196.40 o
  13   0 -12   1575.09   1878.63    117.67 o
  13   0 -10   9301.69   9845.14    224.90 o
  13   0  -8   2771.33   2904.87    140.60 o
  13   0  -6    163.28     80.75     74.06 <
  13   0  -4   2469.95   2157.90    128.21 o
  13   0  -2    457.56    550.69     79.47 o
  13   0   0     10.69    152.53     73.97 <
  13   0   2    920.00    833.33    125.77 o
  13   0   4     10.01     91.97    118.88 <
  13   0   6      4.09     15.70    126.74 <
  13   1 -16     26.35    226.56     93.00 <
  13   1 -15      3.32    -20.19     68.41 <
  13   1 -14   6109.23   6232.57    152.32 o
  13   1 -13    140.77    241.14     68.33 o
  13   1 -12   5018.17   5379.05    137.69 o
  13   1 -11    283.15    348.81     64.96 o
  13   1 -10   2268.65   3213.30     97.05 o
  13   1  -9     97.43    163.75     54.91 <
  13   1  -8   2389.05   2522.41     95.54 o
  13   1  -7    616.89    458.72     56.46 o
  13   1  -6     14.81    -44.86     51.58 <
  13   1  -5     19.79    -47.11     51.58 <
  13   1  -4    292.13    234.41     53.91 o
  13   1  -3    794.85    718.93     65.28 o
  13   1  -2      1.44    -68.42     58.31 <
  13   1  -1   1218.92   1085.68     71.22 o
  13   1   0   3395.70   3324.33    117.19 o
  13   1   1    517.30    548.45     67.23 o
  13   1   2    488.29    410.49     65.19 o
  13   1   3      2.43     -2.24     80.75 <
  13   1   4    530.18    375.73     88.80 o
  13   1   5    105.83     66.17     87.49 <
  13   1   6     61.16     50.47     87.48 <
  13   2 -16    338.85    232.16     97.65 <
  13   2 -15    301.27    353.30     73.96 o
  13   2 -14   1490.48   1920.13    102.34 o
  13   2 -13   1891.98   1877.51     93.17 o
  13   2 -12    288.28    321.89     67.25 o
  13   2 -11      9.65     91.97     63.91 <
  13   2 -10   2357.44   2400.16    113.04 o
  13   2  -9      5.64     41.50     62.80 <
  13   2  -8    931.80    790.71     67.76 o
  13   2  -7    749.66    672.94     66.39 o
  13   2  -6    133.45     67.29     59.47 <
  13   2  -5   2987.03   2725.42    111.68 o
  13   2  -4    413.50    369.00     62.88 o
  13   2  -3   4153.96   4196.92    122.98 o
  13   2  -2    740.26    663.97     66.38 o
  13   2  -1    184.70    292.73     62.69 o
  13   2   0    369.96    699.86     66.52 o
  13   2   1   2042.19   2128.74    109.47 o
  13   2   2    489.56    474.42     66.20 o
  13   2   3   1670.81   1557.86     99.18 o
  13   2   4     71.15    179.45     85.19 <
  13   2   5    705.71    776.13     95.19 o
  13   2   6    390.72    386.94     94.22 o
  13   3 -16     89.04   -127.86     95.30 <
  13   3 -15      1.86   -157.02     93.04 <
  13   3 -14    874.84    852.39     75.21 o
  13   3 -13     41.98    105.43     67.27 <
  13   3 -12    414.63    268.05     67.48 o
  13   3 -11   1606.30   1443.46     78.22 o
  13   3 -10    934.40    992.59     72.69 o
  13   3  -9    621.87    672.94     67.16 o
  13   3  -8     14.36    -12.34     60.56 <
  13   3  -7   2680.10   2512.32    110.95 o
  13   3  -6     68.29    -17.95     60.57 <
  13   3  -5    176.44    207.49     61.66 o
  13   3  -4    145.55    205.25     61.64 o
  13   3  -3    169.19    355.54     62.58 o
  13   3  -2    159.10    246.74     62.73 o
  13   3  -1   2165.97   2266.69    103.73 o
  13   3   0   5465.21   5496.82    136.49 o
  13   3   1   3867.12   3905.31    124.18 o
  13   3   2     98.47    231.04     64.95 o
  13   3   3      7.98     53.84     80.75 <
  13   3   4    770.84    687.52     89.90 o
  13   3   5    857.17    750.33     95.57 o
  13   3   6    107.65     -1.12     90.86 <
  13   4 -16    269.68    -19.07     98.76 <
  13   4 -15     14.10   -171.60     93.03 <
  13   4 -14    851.41    540.60    101.47 o
  13   4 -13    634.40    466.57     72.11 o
  13   4 -12     96.35   -115.52     66.13 <
  13   4 -11     14.32     21.31     65.05 <
  13   4 -10     24.66   -107.67     63.89 <
  13   4  -9      1.00    -14.58     62.81 <
  13   4  -8     60.17     49.35     62.81 <
  13   4  -7    956.81    792.95     68.96 o
  13   4  -6     56.88     54.96     61.69 <
  13   4  -5    434.62    427.32     65.06 o
  13   4  -4   2647.43   2657.00    109.85 o
  13   4  -3   3564.93   3474.62    118.48 o
  13   4  -2   1501.47   1555.62     83.85 o
  13   4  -1    849.61    809.77     67.42 o
  13   4   0    238.43    478.91     64.66 o
  13   4   1     68.44    211.98     76.18 <
  13   4   2    309.94    190.67     65.16 <
  13   4   3   1963.57   1879.75    105.83 o
  13   4   4    694.30    511.44     88.92 o
  13   4   5    460.16    329.74     88.75 o
  13   4   6     11.75   -151.41     94.17 <
  13   5 -15    323.33    247.87     99.87 <
  13   5 -14    141.51    -25.80     96.47 <
  13   5 -13    198.87    -30.28     93.12 <
  13   5 -12    150.62     -8.97     67.32 <
  13   5 -11   1401.79   1252.79     78.05 o
  13   5 -10    407.20    411.62     68.41 o
  13   5  -9    159.38     19.07     63.97 <
  13   5  -8    328.25    155.90     64.08 <
  13   5  -7    851.49    877.07     70.57 o
  13   5  -6   1286.65   1076.71     71.56 o
  13   5  -5    320.26    213.10     62.92 o
  13   5  -4      4.52    146.93     62.75 <
  13   5  -3      5.44    116.64     62.77 <
  13   5  -2    283.46    325.26     63.88 o
  13   5  -1   1289.67   1214.66     72.13 o
  13   5   0   4911.34   5077.35    134.06 o
  13   5   1   2850.72   2752.33    117.27 o
  13   5   2     21.51    108.79     65.02 <
  13   5   3    616.18    559.66     88.70 o
  13   5   4    114.10    102.06     85.24 <
  13   5   5    118.25     94.21     87.49 <
  13   6 -15    437.45    326.38    103.29 o
  13   6 -14   1302.33   1028.48    109.54 o
  13   6 -13      7.54     17.95     94.21 <
  13   6 -12    136.31    -24.67     72.92 <
  13   6 -11    725.88    755.94     75.07 o
  13   6 -10    208.13    128.98     68.46 <
  13   6  -9    162.34     65.05     66.21 <
  13   6  -8      1.61   -114.40     65.02 <
  13   6  -7    648.50    505.83     68.72 o
  13   6  -6    251.83    220.95     65.08 o
  13   6  -5     45.05      5.61     62.81 <
  13   6  -4   3273.91   3220.03    118.16 o
  13   6  -3   1666.83   1552.25     86.92 o
  13   6  -2   1249.47   1177.65     73.22 o
  13   6  -1    683.31    623.59     69.68 o
  13   6   0      0.61    172.72     66.09 <
  13   6   1    459.29    561.91     69.33 o
  13   6   2   1756.19   1684.60     88.97 o
  13   6   3     11.17    -14.58     83.00 <
  13   6   4   1116.10    775.01     92.84 o
  13   6   5      7.32     57.20     87.48 <
  13   7 -14    127.40     31.40    100.96 <
  13   7 -13   3924.47   4274.30    182.95 o
  13   7 -12     37.53     12.34     95.33 <
  13   7 -11   2924.14   2945.24    124.36 o
  13   7 -10    450.97    335.35     70.82 o
  13   7  -9    576.68    551.81     71.83 o
  13   7  -8      4.85   -117.76     65.01 <
  13   7  -7    390.32    219.83     67.48 o
  13   7  -6   1274.00   1108.11     75.83 o
  13   7  -5    119.82    104.31     65.06 <
  13   7  -4    216.16    165.99     66.21 <
  13   7  -3    436.62    420.59     68.44 o
  13   7  -2     69.68    -38.13     63.93 <
  13   7  -1    340.71    300.58     67.34 o
  13   7   0   3212.38   3277.23    122.92 o
  13   7   1    583.39    560.78     71.83 o
  13   7   2     49.22     33.65     66.18 <
  13   7   3    491.06    360.02     87.64 o
  13   7   4    216.89    187.30     88.62 <
  13   8 -14    444.47    281.51    107.81 <
  13   8 -13     70.52    188.42    102.02 <
  13   8 -12    135.12    149.17    100.94 <
  13   8 -11   2921.08   3181.90    168.08 o
  13   8 -10     22.30     19.07     69.54 <
  13   8  -9   2365.42   2437.17    119.62 o
  13   8  -8    120.53     42.62     67.32 <
  13   8  -7    867.84    720.05     73.32 o
  13   8  -6     89.60     24.67     66.18 <
  13   8  -5    565.60    490.13     70.81 o
  13   8  -4    484.15    398.16     69.68 o
  13   8  -3    530.94    634.81     71.55 o
  13   8  -2     27.71    -85.24     65.03 <
  13   8  -1    410.16    400.40     69.55 o
  13   8   0     94.92     -4.49     66.18 <
  13   8   1      9.80   -113.28     66.14 <
  13   8   2    655.05    602.28     74.14 o
  13   8   3     66.69     21.31     84.12 <
  13   8   4    317.35    200.76     89.81 <
  13   9 -13   4768.04   4373.00    193.14 o
  13   9 -12     22.25     72.90     99.81 <
  13   9 -11   4276.10   4190.19    182.23 o
  13   9 -10    192.93    253.48     98.66 <
  13   9  -9     81.61    -22.43     69.54 <
  13   9  -8    844.70    537.23     73.62 o
  13   9  -7    870.49    878.19     76.24 o
  13   9  -6    119.21     83.00     68.43 <
  13   9  -5     14.07     20.19     67.29 <
  13   9  -4    305.66    309.55     70.65 o
  13   9  -3    157.84     13.46     67.33 <
  13   9  -2    295.54    170.48     68.52 <
  13   9  -1   1425.66   1313.36     80.14 o
  13   9   0      7.09    -52.71     68.41 <
  13   9   1    745.46    554.06     74.45 o
  13   9   2    550.21    384.70     74.29 o
  13   9   3      9.65   -158.14     87.43 <
  13  10 -12    401.65    173.84    105.57 <
  13  10 -11   2591.05   2605.41    172.66 o
  13  10 -10     28.84    134.59    100.91 <
  13  10  -9   1786.31   1427.76    115.69 o
  13  10  -8     16.06    -77.39     71.76 <
  13  10  -7   2043.30   1923.49    109.37 o
  13  10  -6   1289.21   1418.79     83.55 o
  13  10  -5    125.43     35.89     71.80 <
  13  10  -4   1866.01   1722.73     87.14 o
  13  10  -3   1762.18   1683.48     96.83 o
  13  10  -2    502.26    456.48     72.98 o
  13  10  -1     83.34    102.06     70.65 <
  13  10   0     10.25    -14.58     70.66 <
  13  10   1    118.15     61.69     71.80 <
  13  10   2    846.84    897.26     78.36 o
  13  11 -11   3940.54   3785.30    184.80 o
  13  11 -10    854.78    554.06    108.16 o
  13  11  -9     19.96     16.82     99.82 <
  13  11  -8   2713.34   2648.03    169.63 o
  13  11  -7     64.83    128.98     77.36 <
  13  11  -6    810.41    833.33     79.57 o
  13  11  -5     73.34    -99.82     78.49 <
  13  11  -4    184.24    127.86     80.78 <
  13  11  -3    203.71    320.77     82.89 o
  13  11  -2   3283.36   3203.20    156.34 o
  13  11  -1   1255.42   1152.97     94.56 o
  13  11   0   1431.22   1063.25     95.44 o
  13  11   1   1315.45   1229.24    101.23 o
  13  12  -9      4.37    -87.48    104.29 <
  13  12  -8    508.67    502.46    107.68 o
  13  12  -7    398.17    191.79    125.73 <
  13  12  -6   1341.38   1086.80    139.65 o
  13  12  -5     84.27    103.18     82.99 <
  13  12  -4   2462.06   2362.03    148.48 o
  13  12  -3   2454.58   2542.60    148.77 o
  13  12  -2   1540.20   1478.23    101.19 o
  13  12  -1     69.88    109.91     85.23 <
  14   0 -14   1239.38   1147.37    122.49 o
  14   0 -12     66.41    208.61     93.02 <
  14   0 -10   5177.25   5168.20    179.52 o
  14   0  -8   4605.43   4510.96    166.68 o
  14   0  -6    818.37    861.37     89.62 o
  14   0  -4     34.53    131.22     81.84 <
  14   0  -2     50.84    -25.80    111.04 <
  14   0   0    583.78    677.43    129.98 o
  14   0   2   2572.21   2304.83    232.90 o
  14   1 -14   3030.24   3054.04    131.08 o
  14   1 -13    297.20    357.78     75.07 o
  14   1 -12   3051.79   2981.13    126.07 o
  14   1 -11     40.71     56.08     69.53 <
  14   1 -10   1381.94   2025.56    115.10 o
  14   1  -9    196.73    178.33     68.43 <
  14   1  -8   1615.53   1860.69    105.45 o
  14   1  -7    183.79    224.31     67.26 o
  14   1  -6    359.26    331.98     67.33 o
  14   1  -5   1367.79   1223.63     78.02 o
  14   1  -4   1518.91   1338.03     78.25 o
  14   1  -3      0.10    -21.31     65.05 <
  14   1  -2    720.32    610.13     72.04 o
  14   1  -1    442.83    435.17     70.67 o
  14   1   0   3321.30   3327.70    126.69 o
  14   1   1   2014.94   1665.53    108.10 o
  14   1   2      8.51    177.21     89.67 <
  14   1   3    255.52    157.02     93.14 <
  14   2 -14    179.48    191.79     77.38 <
  14   2 -13     98.87     31.40     74.04 <
  14   2 -12    593.47    485.64     75.34 o
  14   2 -11    104.88     67.29     70.67 <
  14   2 -10   4638.91   4875.47    139.16 o
  14   2  -9     80.37    137.95     68.39 <
  14   2  -8   1629.45   1881.99    113.34 o
  14   2  -7     11.10    -53.84     66.16 <
  14   2  -6    194.45    117.76     67.34 <
  14   2  -5    201.30    192.91     67.30 <
  14   2  -4    124.96    140.20     67.29 <
  14   2  -3   2453.60   2284.64    115.32 o
  14   2  -2      6.13      3.36     67.29 <
  14   2  -1    826.92    795.19     74.12 o
  14   2   0   1322.12   1643.10     90.53 o
  14   2   1    329.64    536.11     78.18 o
  14   2   2    554.44    569.76     94.19 o
  14   2   3   2070.89   1778.81    112.34 o
  14   3 -13      1.38   -133.47     71.74 <
  14   3 -12    202.91    121.13     72.95 <
  14   3 -11     36.32     74.02     70.65 <
  14   3 -10     23.59    172.72     70.59 <
  14   3  -9      1.70    -47.11     69.53 <
  14   3  -8   1706.13   1505.15     84.01 o
  14   3  -7      7.11    -76.27     67.28 <
  14   3  -6     89.24     31.40     67.31 <
  14   3  -5    725.61    572.00     71.02 o
  14   3  -4    334.00    199.64     68.54 <
  14   3  -3    125.79     57.20     68.44 <
  14   3  -2     58.38    -13.46     68.42 <
  14   3  -1    944.40    983.62     76.13 o
  14   3   0   2518.51   3070.86    123.34 o
  14   3   1   3977.55   4251.87    135.73 o
  14   3   2    201.71    141.32     89.75 <
  14   3   3    416.09    493.49     98.60 o
  14   4 -13    153.31     75.15     77.42 <
  14   4 -12    819.55    675.18     78.86 o
  14   4 -11    796.10    607.89     77.82 o
  14   4 -10    870.77    568.64     74.75 o
  14   4  -9     68.88     -7.85     69.54 <
  14   4  -8    218.61    104.31     69.60 <
  14   4  -7    129.75      8.97     68.44 <
  14   4  -6     44.32    -52.71     67.29 <
  14   4  -5      4.00    -51.59     66.17 <
  14   4  -4     15.45    -57.20     66.16 <
  14   4  -3   1226.49   1017.26     78.17 o
  14   4  -2   1760.89   1646.47     92.53 o
  14   4  -1    221.19    153.65     70.70 <
  14   4   0    195.83    327.50     70.52 o
  14   4   1    334.08    388.06     73.95 o
  14   4   2     19.82    -76.27     88.59 <
  14   5 -13    257.93    174.96    105.47 <
  14   5 -12    258.49    113.28     76.35 <
  14   5 -11    210.01    158.14     72.94 <
  14   5 -10    324.10    269.18     72.96 o
  14   5  -9    945.76    845.66     78.81 o
  14   5  -8    737.71    466.57     73.45 o
  14   5  -7    456.50    441.90     72.93 o
  14   5  -6    182.35     83.00     68.46 <
  14   5  -5    277.92    140.20     69.64 <
  14   5  -4    192.43     31.40     68.47 <
  14   5  -3      7.62    -32.53     67.29 <
  14   5  -2     60.52     61.69     69.54 <
  14   5  -1    350.50    288.24     71.85 o
  14   5   0   2900.27   2708.59    127.85 o
  14   5   1    758.53    625.84     76.58 o
  14   5   2    366.07    278.15     92.05 o
  14   6 -12     35.51    -41.50     99.82 <
  14   6 -11   3736.59   3476.87    135.30 o
  14   6 -10    167.58     72.90     72.94 <
  14   6  -9   2724.40   2865.61    125.90 o
  14   6  -8    327.98    118.89     73.05 <
  14   6  -7    266.45    213.10     72.95 <
  14   6  -6    487.88    363.39     73.09 o
  14   6  -5    137.35    123.37     70.67 <
  14   6  -4    319.84    317.40     71.78 o
  14   6  -3     21.69    -35.89     69.53 <
  14   6  -2   2031.92   1904.43    101.60 o
  14   6  -1     45.92     23.55     69.54 <
  14   6   0      5.58     12.34     70.66 <
  14   6   1    347.96    275.91     74.10 o
  14   7 -11   1168.01   1030.72    112.51 o
  14   7 -10      4.11   -137.95     73.98 <
  14   7  -9    474.28    440.78     76.32 o
  14   7  -8      6.08   -115.52     72.87 <
  14   7  -7   1735.27   1745.16     97.53 o
  14   7  -6    744.05    697.62     78.62 o
  14   7  -5   1891.07   1829.28    107.95 o
  14   7  -4    503.81    425.08     74.15 o
  14   7  -3    459.11    370.12     74.15 o
  14   7  -2      0.48     63.93     71.77 <
  14   7  -1    680.95    649.39     77.46 o
  14   7   0    914.13    714.44     77.92 o
  14   7   1     56.05    -33.65     89.72 <
  14   8 -10      7.44    -43.74    103.18 <
  14   8  -9   2223.60   1782.18    102.07 o
  14   8  -8      8.74    -77.39     74.01 <
  14   8  -7   1870.94   1836.01     99.99 o
  14   8  -6    808.84    838.93     81.79 o
  14   8  -5     62.25    -75.15     71.77 <
  14   8  -4    165.78    188.42     74.01 <
  14   8  -3     30.17    -49.35     71.77 <
  14   8  -2    807.01    688.64     78.80 o
  14   8  -1    540.81    459.84     76.40 o
  14   8   0      1.41    -72.90    126.73 <
  14   9  -9     86.16    -47.11    103.18 <
  14   9  -8     54.72    -19.07     75.15 <
  14   9  -7   2463.08   2229.68    127.87 o
  14   9  -6      0.56    -35.89     75.14 <
  14   9  -5    302.28    219.83     76.34 <
  14   9  -4     23.24    -47.11     74.02 <
  14   9  -3   1391.71   1104.75     85.20 o
  14   9  -2    215.42    115.52     75.20 <
  14  10  -5     11.26   -142.44    133.44 <
  15   0 -10   1732.01   1639.74    143.85 o
  15   0  -8    114.15    185.06    119.98 <
  15   0  -6    490.65    520.41    131.19 o
  15   0  -4     46.96    -26.92    118.89 <
  15   0  -2    121.31     69.54    128.99 <
  15   1 -10    446.57    419.47     77.43 o
  15   1  -9     10.40   -121.13     72.86 <
  15   1  -8   1686.93   1515.24     87.19 o
  15   1  -7      1.83    -96.46     70.64 <
  15   1  -6    461.92    425.08     75.20 o
  15   1  -5    309.95    288.24     74.05 o
  15   1  -4    490.09    371.24     76.44 o
  15   1  -3     78.96    -19.07     74.03 <
  15   1  -2    862.66    824.35     80.86 o
  15   2 -10   2656.30   2436.05    153.50 o
  15   2  -9     80.58     31.40     75.15 <
  15   2  -8    187.54    300.58     75.04 o
  15   2  -7    557.97    528.26     77.44 o
  15   2  -6      7.01    -70.66     70.65 <
  15   2  -5    380.53    252.35     74.16 o
  15   2  -4    609.74    439.66     77.68 o
  15   2  -3     44.90    -38.13     72.90 <
  15   2  -2      5.64   -117.76     73.99 <
  15   3  -9    703.03    725.66     80.70 o
  15   3  -8   4355.49   4199.16    144.79 o
  15   3  -7   1072.40   1105.87     84.00 o
  15   3  -6    474.20    314.04     77.59 o
  15   3  -5     68.50    -23.55     72.90 <
  15   3  -4    129.87     38.13     72.93 <
  15   3  -3    323.02    208.61     76.37 <
  15   3  -2      8.46   -160.38     90.80 <
  15   4  -8      8.28    132.35     76.23 <
  15   4  -7    602.47    456.48     78.76 o
  15   4  -6    156.24     57.20     75.18 <
  15   4  -5   1137.75    866.97     81.60 o
  15   4  -4    154.21    -10.09     75.17 <
  15   4  -3    101.36     -7.85     78.52 <
  15   5  -7   1044.64    916.32     99.03 o
  15   5  -6     22.14    -16.82     76.27 <
  15   5  -5    656.40    547.33     79.84 o
